# Supplementary material for: 5-Methyl-1-(3-nitro­benz­yl)-1H-1,2,3-triazole-4-carboxylic acid monohydrate
Source: Acta Crystallogr Sect E Struct Rep Online. 2008 Oct 9;64(Pt 11):o2085. doi: 10.1107/S1600536808030584 (PMC2959515; doi:10.1107/S1600536808030584)
Supplement: Supplementary file 1 [file e-64-o2085-sup1.cif]

##############################################################################
###                                                                        ###
###        Electronic paper (Acta Crystallographica Section E)             ###
###                                                                        ###
##############################################################################
#                                                                            #
# This CIF contains the data in a paper accepted for publication in Acta     #
# Crystallographica Section E. It conforms to the requirements of Notes      #
# for Authors for Section E, and has been peer reviewed under the auspices   #
# of the IUCr Commission on Journals.                                        #
#                                                                            #
# Full details of the Crystallographic Information File format               #
# are given in the paper "The Crystallographic Information File (CIF):       #
# a New Standard Archive File for Crystallography" by S. R. Hall, F. H.      #
# Allen and I. D. Brown [Acta Cryst. (1991), A47, 655-685].                  #
#                                                                            #
# The current version of the core CIF dictionary is obtainable from          #
# ftp://ftp.iucr.org/pub/cif_core.dic. The current version number is 2.4.    #
#                                                                            #
# Software is freely available for graphical display of the structure(s) in  #
# this CIF.  For information consult the CIF home page http://www.iucr.org/  #
# cif/home.html                                                              #
#                                                                            #
# This file may be used for bona fide research purposes within the           #
# scientific community so long as proper attribution is given to the journal # 
# article from which it was obtained.                                        #
#                                                                            #
##############################################################################
                                             
data_I
_audit_creation_method     SHELXL-97
_chemical_name_systematic
;
5-Methyl-1-(3-nitrobenzyl)-1<i>H</i>-1,2,3-triazole-4-carboxylic acid
monohydrate
;
_chemical_name_common     ?
_chemical_formula_moiety     'C11 H10 N4 O4, H2 O'
_chemical_formula_sum     'C11 H12 N4 O5'
_chemical_formula_iupac     'C11 H10 N4 O4, H2 O'
_chemical_formula_weight     280.25
_chemical_melting_point     ?
_symmetry_cell_setting     triclinic
_symmetry_space_group_name_H-M     'P -1'
_symmetry_space_group_name_Hall     '-P 1'
loop_
    _symmetry_equiv_pos_as_xyz
    'x, y, z'
    '-x, -y, -z'
_cell_length_a     7.1649(14)
_cell_length_b     8.2064(16)
_cell_length_c     11.281(2)
_cell_angle_alpha     84.88(3)
_cell_angle_beta     77.70(2)
_cell_angle_gamma     89.38(3)
_cell_volume     645.5(2)
_cell_formula_units_Z     2
_cell_measurement_reflns_used     5670
_cell_measurement_theta_min     3.10
_cell_measurement_theta_max     27.54
_cell_measurement_temperature     293.1500
_exptl_crystal_description     Prism
_exptl_crystal_colour     Colourless
_exptl_crystal_size_max     0.20
_exptl_crystal_size_mid     0.18
_exptl_crystal_size_min     0.15
_exptl_crystal_density_diffrn     1.442
_exptl_crystal_density_meas     ?
_exptl_crystal_density_method     'not measured'
_exptl_crystal_F_000     292
_exptl_absorpt_coefficient_mu     0.116
_exptl_absorpt_correction_type     multi-scan
_exptl_absorpt_process_details     '(CrystalClear; Rigaku, 2005)'
_exptl_absorpt_correction_T_min     0.9654
_exptl_absorpt_correction_T_max     0.9768
_exptl_special_details
;
;
_diffrn_ambient_temperature     293(2)
_diffrn_radiation_type     MoK\a
_diffrn_radiation_wavelength     0.71073
_diffrn_radiation_source     'fine-focus sealed tube'
_diffrn_radiation_monochromator     graphite
_diffrn_measurement_device_type     'Rigaku SCXmini'
_diffrn_measurement_method     \w
_diffrn_detector_area_resol_mean     13.6612
_diffrn_reflns_number     6749
_diffrn_reflns_av_R_equivalents     0.0404
_diffrn_reflns_av_sigmaI/netI     0.0524
_diffrn_reflns_theta_min     3.10
_diffrn_reflns_theta_max     27.48
_diffrn_reflns_theta_full     27.48
_diffrn_measured_fraction_theta_max     0.997
_diffrn_measured_fraction_theta_full     0.997
_diffrn_reflns_limit_h_min     -9
_diffrn_reflns_limit_h_max     9
_diffrn_reflns_limit_k_min     -10
_diffrn_reflns_limit_k_max     10
_diffrn_reflns_limit_l_min     -14
_diffrn_reflns_limit_l_max     14
_diffrn_standards_number     0
_diffrn_standards_interval_count     .
_diffrn_standards_interval_time     .
_diffrn_standards_decay_%     0
_refine_special_details
;
;
_reflns_number_total     2959
_reflns_number_gt     1824
_reflns_threshold_expression     I>2\s(I)
_refine_ls_structure_factor_coef     Fsqd
_refine_ls_matrix_type     full
_refine_ls_R_factor_all     0.1063
_refine_ls_R_factor_gt     0.0639
_refine_ls_wR_factor_gt     0.1574
_refine_ls_wR_factor_ref     0.1811
_refine_ls_goodness_of_fit_ref     1.025
_refine_ls_restrained_S_all     1.025
_refine_ls_number_reflns     2959
_refine_ls_number_parameters     186
_refine_ls_number_restraints     3
_refine_ls_number_constraints     0
_refine_ls_hydrogen_treatment     mixed
_refine_ls_weighting_scheme     calc
_refine_ls_weighting_details
         'calc w=1/[\s^2^(Fo^2^)+(0.0847P)^2^+0.0594P] where P=(Fo^2^+2Fc^2^)/3'
_atom_sites_solution_hydrogens     geom
_atom_sites_solution_primary     direct
_atom_sites_solution_secondary     difmap
_refine_ls_shift/su_max     0.000
_refine_ls_shift/su_mean     0.000
_refine_diff_density_max     0.270
_refine_diff_density_min     -0.209
_refine_ls_extinction_method     none
_refine_ls_extinction_coef     ?
loop_
    _atom_type_symbol
    _atom_type_description
    _atom_type_scat_dispersion_real
    _atom_type_scat_dispersion_imag
    _atom_type_scat_source
    'C' 'C' 0.0033 0.0016
                         'International Tables Vol C Tables 4.2.6.8 and 6.1.1.4'
    'H' 'H' 0.0000 0.0000
                         'International Tables Vol C Tables 4.2.6.8 and 6.1.1.4'
    'N' 'N' 0.0061 0.0033
                         'International Tables Vol C Tables 4.2.6.8 and 6.1.1.4'
    'O' 'O' 0.0106 0.0060
                         'International Tables Vol C Tables 4.2.6.8 and 6.1.1.4'
_computing_data_collection     'CrystalClear (Rigaku, 2005)'
_computing_cell_refinement     'CrystalClear (Rigaku, 2005)'
_computing_data_reduction     'CrystalClear (Rigaku, 2005)'
_computing_structure_solution     'SHELXS97 (Sheldrick, 2008)'
_computing_structure_refinement     'SHELXL97 (Sheldrick, 2008)'
_computing_molecular_graphics     'SHELXTL (Sheldrick, 2008)'
_computing_publication_material     'SHELXTL (Sheldrick, 2008)'
loop_
    _atom_site_type_symbol
    _atom_site_label
    _atom_site_fract_x
    _atom_site_fract_y
    _atom_site_fract_z
    _atom_site_U_iso_or_equiv
    _atom_site_adp_type
    _atom_site_calc_flag
    _atom_site_refinement_flags
    _atom_site_occupancy
    _atom_site_disorder_assembly
    _atom_site_disorder_group
    C C1 0.7354(3) -0.2576(3) 0.1023(2) 0.0489(6) Uani d U 1 . .
    C C2 0.8477(3) -0.1276(3) 0.13603(19) 0.0445(5) Uani d . 1 . .
    C C3 0.7947(3) 0.0281(3) 0.16613(19) 0.0453(5) Uani d . 1 . .
    C C4 0.6141(4) 0.1200(3) 0.1754(3) 0.0662(7) Uani d . 1 . .
    H H4A 0.5476 0.1149 0.2591 0.099 Uiso calc R 1 . .
    H H4B 0.5357 0.0725 0.1281 0.099 Uiso calc R 1 . .
    H H4C 0.6419 0.2321 0.1451 0.099 Uiso calc R 1 . .
    C C5 0.9906(4) 0.2546(3) 0.2222(2) 0.0552(6) Uani d . 1 . .
    H H5A 0.9527 0.3352 0.1637 0.066 Uiso calc R 1 . .
    H H5B 1.1266 0.2683 0.2166 0.066 Uiso calc R 1 . .
    C C6 0.8858(3) 0.2880(3) 0.3486(2) 0.0481(6) Uani d . 1 . .
    C C7 0.8471(3) 0.4501(3) 0.3709(2) 0.0490(6) Uani d . 1 . .
    H H7 0.8787 0.5334 0.3083 0.059 Uiso calc R 1 . .
    C C8 0.7616(3) 0.4858(3) 0.4866(2) 0.0525(6) Uani d . 1 . .
    C C9 0.7117(4) 0.3678(4) 0.5813(2) 0.0673(7) Uani d . 1 . .
    H H9 0.6549 0.3952 0.6589 0.081 Uiso calc R 1 . .
    C C10 0.7481(5) 0.2061(4) 0.5582(2) 0.0755(8) Uani d . 1 . .
    H H10 0.7139 0.1233 0.6209 0.091 Uiso calc R 1 . .
    C C11 0.8352(4) 0.1670(3) 0.4426(2) 0.0634(7) Uani d . 1 . .
    H H11 0.8597 0.0582 0.4282 0.076 Uiso calc R 1 . .
    N N1 1.0337(3) -0.1508(2) 0.14233(18) 0.0543(5) Uani d . 1 . .
    N N2 1.0999(3) -0.0190(2) 0.17513(19) 0.0584(6) Uani d . 1 . .
    N N3 0.9557(3) 0.0908(2) 0.18882(17) 0.0487(5) Uani d . 1 . .
    N N4 0.7247(3) 0.6596(3) 0.5081(3) 0.0710(7) Uani d . 1 . .
    O O1 0.8110(3) -0.3876(2) 0.07308(19) 0.0758(6) Uani d U 1 . .
    O O2 0.5593(3) -0.2220(3) 0.1079(2) 0.0867(7) Uani d U 1 . .
    H H2 0.506(8) -0.295(6) 0.091(5) 0.18(2) Uiso d . 1 . .
    O O3 0.7575(4) 0.7611(3) 0.4204(3) 0.1067(9) Uani d . 1 . .
    O O4 0.6635(3) 0.6915(3) 0.6118(2) 0.1040(8) Uani d . 1 . .
    O O1W 0.2862(2) 0.5822(2) 0.09151(18) 0.0707(6) Uani d . 1 . .
    H H1A 0.2667 0.5412 0.0287 0.106 Uiso d R 1 . .
    H H1B 0.1813 0.6510 0.1111 0.106 Uiso d R 1 . .
loop_
    _atom_site_aniso_label
    _atom_site_aniso_U_11
    _atom_site_aniso_U_22
    _atom_site_aniso_U_33
    _atom_site_aniso_U_12
    _atom_site_aniso_U_13
    _atom_site_aniso_U_23
    C1 0.0516(14) 0.0470(13) 0.0509(14) -0.0009(11) -0.0142(10) -0.0120(10)
    C2 0.0458(13) 0.0474(12) 0.0410(12) 0.0008(10) -0.0070(9) -0.0130(9)
    C3 0.0468(13) 0.0465(12) 0.0426(12) -0.0009(10) -0.0066(9) -0.0113(9)
    C4 0.0578(16) 0.0592(16) 0.085(2) 0.0136(13) -0.0185(13) -0.0156(14)
    C5 0.0648(16) 0.0449(13) 0.0547(14) -0.0102(11) -0.0053(11) -0.0150(11)
    C6 0.0523(14) 0.0444(13) 0.0492(13) -0.0073(10) -0.0112(10) -0.0122(10)
    C7 0.0528(14) 0.0455(13) 0.0500(13) -0.0056(11) -0.0120(10) -0.0087(10)
    C8 0.0467(13) 0.0567(14) 0.0573(15) -0.0022(11) -0.0113(11) -0.0218(12)
    C9 0.0653(17) 0.086(2) 0.0511(15) -0.0053(15) -0.0088(12) -0.0182(14)
    C10 0.093(2) 0.077(2) 0.0520(17) -0.0084(17) -0.0088(14) 0.0071(14)
    C11 0.0809(19) 0.0481(14) 0.0610(17) -0.0022(13) -0.0148(13) -0.0049(12)
    N1 0.0478(12) 0.0561(12) 0.0629(13) 0.0029(9) -0.0125(9) -0.0257(10)
    N2 0.0509(12) 0.0593(13) 0.0689(14) 0.0023(10) -0.0136(10) -0.0255(11)
    N3 0.0495(11) 0.0448(11) 0.0521(11) -0.0024(9) -0.0068(8) -0.0163(9)
    N4 0.0608(14) 0.0758(17) 0.0824(18) 0.0047(12) -0.0141(12) -0.0429(15)
    O1 0.0991(15) 0.0526(11) 0.0874(14) 0.0051(10) -0.0357(11) -0.0311(10)
    O2 0.0653(14) 0.0731(14) 0.132(2) -0.0111(11) -0.0395(13) -0.0188(13)
    O3 0.144(2) 0.0529(13) 0.115(2) -0.0030(14) -0.0029(17) -0.0215(13)
    O4 0.1111(19) 0.1131(19) 0.0943(17) 0.0254(15) -0.0156(14) -0.0625(15)
    O1W 0.0632(12) 0.0561(11) 0.0935(14) -0.0015(9) -0.0099(10) -0.0259(10)
_geom_special_details
;
;
loop_
    _geom_bond_atom_site_label_1
    _geom_bond_atom_site_label_2
    _geom_bond_site_symmetry_2
    _geom_bond_distance
    _geom_bond_publ_flag
    C1 O1 . 1.230(3) ?
    C1 O2 . 1.282(3) ?
    C1 C2 . 1.467(3) ?
    C2 N1 . 1.360(3) ?
    C2 C3 . 1.380(3) ?
    C3 N3 . 1.350(3) ?
    C3 C4 . 1.479(3) ?
    C4 H4A . 0.9600 ?
    C4 H4B . 0.9600 ?
    C4 H4C . 0.9600 ?
    C5 N3 . 1.466(3) ?
    C5 C6 . 1.510(3) ?
    C5 H5A . 0.9700 ?
    C5 H5B . 0.9700 ?
    C6 C11 . 1.377(3) ?
    C6 C7 . 1.391(3) ?
    C7 C8 . 1.374(3) ?
    C7 H7 . 0.9300 ?
    C8 C9 . 1.366(4) ?
    C8 N4 . 1.479(3) ?
    C9 C10 . 1.386(4) ?
    C9 H9 . 0.9300 ?
    C10 C11 . 1.385(4) ?
    C10 H10 . 0.9300 ?
    C11 H11 . 0.9300 ?
    N1 N2 . 1.300(3) ?
    N2 N3 . 1.356(3) ?
    N4 O4 . 1.210(3) ?
    N4 O3 . 1.219(3) ?
    O2 H2 . 0.77(5) ?
    O1W H1B . 0.9349 ?
    O1W H1A . 0.8483 ?
loop_
    _geom_angle_atom_site_label_1
    _geom_angle_atom_site_label_2
    _geom_angle_atom_site_label_3
    _geom_angle_site_symmetry_1
    _geom_angle_site_symmetry_3
    _geom_angle
    _geom_angle_publ_flag
    O1 C1 O2 . . 125.6(2) ?
    O1 C1 C2 . . 120.3(2) ?
    O2 C1 C2 . . 114.1(2) ?
    N1 C2 C3 . . 109.06(19) ?
    N1 C2 C1 . . 121.1(2) ?
    C3 C2 C1 . . 129.8(2) ?
    N3 C3 C2 . . 103.26(19) ?
    N3 C3 C4 . . 123.4(2) ?
    C2 C3 C4 . . 133.4(2) ?
    C3 C4 H4A . . 109.5 ?
    C3 C4 H4B . . 109.5 ?
    H4A C4 H4B . . 109.5 ?
    C3 C4 H4C . . 109.5 ?
    H4A C4 H4C . . 109.5 ?
    H4B C4 H4C . . 109.5 ?
    N3 C5 C6 . . 114.05(19) ?
    N3 C5 H5A . . 108.7 ?
    C6 C5 H5A . . 108.7 ?
    N3 C5 H5B . . 108.7 ?
    C6 C5 H5B . . 108.7 ?
    H5A C5 H5B . . 107.6 ?
    C11 C6 C7 . . 119.2(2) ?
    C11 C6 C5 . . 123.2(2) ?
    C7 C6 C5 . . 117.5(2) ?
    C8 C7 C6 . . 119.1(2) ?
    C8 C7 H7 . . 120.4 ?
    C6 C7 H7 . . 120.4 ?
    C9 C8 C7 . . 122.6(2) ?
    C9 C8 N4 . . 119.4(2) ?
    C7 C8 N4 . . 118.0(2) ?
    C8 C9 C10 . . 118.1(2) ?
    C8 C9 H9 . . 121.0 ?
    C10 C9 H9 . . 121.0 ?
    C11 C10 C9 . . 120.4(2) ?
    C11 C10 H10 . . 119.8 ?
    C9 C10 H10 . . 119.8 ?
    C6 C11 C10 . . 120.6(2) ?
    C6 C11 H11 . . 119.7 ?
    C10 C11 H11 . . 119.7 ?
    N2 N1 C2 . . 109.17(19) ?
    N1 N2 N3 . . 106.90(18) ?
    C3 N3 N2 . . 111.60(18) ?
    C3 N3 C5 . . 129.1(2) ?
    N2 N3 C5 . . 119.26(18) ?
    O4 N4 O3 . . 124.3(3) ?
    O4 N4 C8 . . 117.7(3) ?
    O3 N4 C8 . . 118.0(2) ?
    C1 O2 H2 . . 110(4) ?
    H1B O1W H1A . . 102.8 ?
loop_
    _geom_hbond_atom_site_label_D
    _geom_hbond_atom_site_label_H
    _geom_hbond_atom_site_label_A
    _geom_hbond_site_symmetry_A
    _geom_hbond_distance_DH
    _geom_hbond_distance_HA
    _geom_hbond_distance_DA
    _geom_hbond_angle_DHA
    _geom_hbond_publ_flag
    C4 H4A O4 2_666 0.96 2.52 3.267(3) 135 yes
    O1W H1A O1 2_655 0.85 1.94 2.755(3) 160.5 yes
    O1W H1B N1 1_465 0.93 1.95 2.846(3) 160.3 yes
    C11 H11 O3 1_545 0.93 2.57 3.423(4) 153 yes
    O2 H2 O1W 1_545 0.77(5) 1.88(5) 2.592(3) 153(6) yes
data_global
_journal_date_recd_electronic     2008-08-29
_journal_date_accepted     2008-09-23
_journal_name_full     'Acta Crystallographica, Section E'
_journal_year     2008
_journal_volume     64
_journal_issue     11
_journal_page_first     o2085
_journal_page_last     o2085
_journal_paper_category     QO
_journal_coeditor_code     BH2192
_publ_contact_author_name     'Hong Zhao'
_publ_contact_author_address
;
Ordered Matter Science Research Center,
College of Chemistry and Chemical,
Engineering, Southeast UniVersity,
Nanjing 210096, People's Republic of China
;
_publ_contact_author_email     zhaohong@seu.edu.cn
_publ_contact_author_fax     ?
_publ_contact_author_phone     ?
_publ_section_title
;
5-Methyl-1-(3-nitrobenzyl)-1<i>H</i>-1,2,3-triazole-4-carboxylic acid
monohydrate
;
loop_
    _publ_author_name
    _publ_author_footnote
    _publ_author_address
    "Xiao, Jie" .
;
Ordered Matter Science Research Center
College of Chemistry and Chemical Engineering
Southeast University
Nanjing 210096
People's Republic of China
;
    "Wang, Wen Xiang" .
;
Ordered Matter Science Research Center
College of Chemistry and Chemical Engineering
Southeast University
Nanjing 210096
People's Republic of China
;
    "Zhao, Hong" .
;
Ordered Matter Science Research Center
College of Chemistry and Chemical Engineering
Southeast University
Nanjing 210096
People's Republic of China
;
