# Supplementary material for: 5-Methyl-1-(3-nitro­benz­yl)-1H-1,2,3-triazole-4-carboxylic acid monohydrate
Source: Acta Crystallogr Sect E Struct Rep Online. 2008 Oct 9;64(Pt 11):o2085. doi: 10.1107/S1600536808030584 (PMC2959515; doi:10.1107/S1600536808030584)
Supplement: Supplementary file 2 [file e-64-o2085-Isup2.hkl]

# 
# h,k,l, Fc-squared, Fo-squared, sigma(Fo-squared) and status flag 
# 
data_I
_shelx_title ' zh in P-1' 
_shelx_refln_list_code          4 
_shelx_F_calc_maximum       98.65 
_exptl_crystal_F_000       292.00 
_reflns_d_resolution_high  0.7701 
 
loop_ 
 _symmetry_equiv_pos_as_xyz 
 'x, y, z' 
 '-x, -y, -z' 
 
_cell_length_a     7.1649 
_cell_length_b     8.2064 
_cell_length_c    11.2810 
_cell_angle_alpha  84.877 
_cell_angle_beta   77.704 
_cell_angle_gamma  89.377 
 
_shelx_F_squared_multiplier     1.000 
 
loop_ 
 _refln_index_h 
 _refln_index_k 
 _refln_index_l 
 _refln_F_squared_calc 
 _refln_F_squared_meas 
 _refln_F_squared_sigma 
 _refln_observed_status 
   2   0   0     2576.73     2496.20     47.72 o 
   3   0   0        0.11        1.52      0.56 o 
   4   0   0      144.82      149.79      3.90 o 
   5   0   0        0.41        1.40      0.74 o 
   6   0   0        6.26        8.39      1.17 o 
   7   0   0       29.92       26.24      2.64 o 
   8   0   0        2.18        1.11      1.34 o 
   9   0   0        1.44        3.71      2.33 o 
  -9   1   0        0.01        2.45      1.80 o 
  -8   1   0        3.97        7.19      2.09 o 
  -7   1   0       15.20       13.04      4.11 o 
  -6   1   0       19.96       19.14      2.51 o 
  -5   1   0       39.24       41.67      2.68 o 
  -4   1   0      373.70      359.47     13.43 o 
  -3   1   0      322.65      355.24     16.18 o 
  -2   1   0      487.31      492.98     19.34 o 
  -1   1   0      773.84      728.75      7.84 o 
   1   1   0      189.65      104.18      8.34 o 
   2   1   0     3822.93     3906.94     46.35 o 
   3   1   0       98.57       95.82      5.08 o 
   4   1   0       14.84       12.72      0.96 o 
   5   1   0       31.97       34.61      3.00 o 
   6   1   0       17.66       18.17      1.43 o 
   7   1   0        8.20        6.81      1.62 o 
   8   1   0        0.04        2.62      1.49 o 
   9   1   0        0.41       -0.10      1.65 o 
  -8   2   0        1.22        2.89      1.39 o 
  -7   2   0       26.68       22.88      3.01 o 
  -6   2   0      100.48      109.61      6.23 o 
  -5   2   0       17.33       20.34      2.55 o 
  -4   2   0       80.31       90.08      4.34 o 
  -3   2   0      364.46      416.18     12.86 o 
  -2   2   0       19.16       23.64      1.31 o 
  -1   2   0        3.58        4.66      0.50 o 
   0   2   0     1009.67     1009.92     12.95 o 
   1   2   0      880.78      818.39     90.26 o 
   2   2   0        0.34        0.47      0.24 o 
   3   2   0       25.25       30.85      2.07 o 
   4   2   0       29.49       22.76      1.22 o 
   5   2   0       19.63       21.51      1.50 o 
   6   2   0      102.49      108.16      4.43 o 
   7   2   0        7.95        7.71      1.86 o 
   8   2   0        1.09       -0.38      1.66 o 
  -8   3   0        5.25        8.77      2.53 o 
  -7   3   0        2.32        7.19      2.10 o 
  -6   3   0        2.30        1.74      1.21 o 
  -5   3   0      278.19      278.63     64.56 o 
  -4   3   0       77.94       71.03      5.80 o 
  -3   3   0       42.99       48.51      2.55 o 
  -2   3   0       25.14       22.97      1.05 o 
  -1   3   0     1246.27     1211.02     18.85 o 
   0   3   0        0.74        0.67      0.34 o 
   1   3   0     1022.10     1044.27     43.04 o 
   2   3   0      629.40      769.93     44.81 o 
   3   3   0        7.46        6.42      1.05 o 
   4   3   0       11.97       11.00      0.83 o 
   5   3   0        1.87        2.06      1.02 o 
   6   3   0        5.97        5.63      0.96 o 
   7   3   0        0.42       -1.30      1.47 o 
   8   3   0        1.50        4.34      2.18 o 
  -8   4   0       12.37       13.94      2.56 o 
  -7   4   0        0.73        2.52      1.70 o 
  -6   4   0       42.43       41.80      3.54 o 
  -5   4   0       10.54       11.73      4.29 o 
  -4   4   0       82.88       72.86      4.18 o 
  -3   4   0      323.20      334.09     16.03 o 
  -2   4   0      102.39      105.97      3.14 o 
  -1   4   0      154.13      154.31      5.16 o 
   0   4   0        8.05        8.74      0.79 o 
   1   4   0      173.74      185.06     16.26 o 
   2   4   0       39.29       45.64      2.64 o 
   3   4   0       66.75       67.12      5.00 o 
   4   4   0        0.16        5.09      1.43 o 
   5   4   0        2.23        1.53      1.09 o 
   6   4   0        8.92        6.28      1.58 o 
   7   4   0        1.52        5.60      1.73 o 
   8   4   0        0.37        2.79      3.03 o 
  -8   5   0        0.95       -1.87      1.87 o 
  -7   5   0        0.14       -0.81      1.32 o 
  -6   5   0        1.70        1.11      1.27 o 
  -5   5   0        9.54       11.13      2.17 o 
  -4   5   0       16.80       15.40      2.13 o 
  -3   5   0       29.73       31.60      2.46 o 
  -2   5   0      278.30      321.39      8.53 o 
  -1   5   0       53.34       52.33      2.08 o 
   0   5   0       18.56       18.22      1.12 o 
   1   5   0        0.29        1.54      1.24 o 
   2   5   0        0.02        0.01      1.83 o 
   3   5   0       36.69       39.98      4.18 o 
   4   5   0        6.97        4.51      1.24 o 
   5   5   0       16.97       11.47      3.69 o 
   6   5   0        0.98        2.06      3.03 o 
   7   5   0        0.11       -0.16      1.48 o 
  -7   6   0        2.29        5.37      1.98 o 
  -6   6   0        2.17        6.23      1.81 o 
  -5   6   0        0.99        2.76      2.19 o 
  -4   6   0       28.01       26.81      2.40 o 
  -3   6   0        2.41        1.75      0.81 o 
  -2   6   0        0.00        1.28      0.76 o 
  -1   6   0        9.22        6.25      1.01 o 
   0   6   0       34.27       35.98      1.64 o 
   1   6   0        1.48        1.06      0.81 o 
   2   6   0        3.02        4.34      1.83 o 
   3   6   0       86.15       89.58      5.24 o 
   4   6   0        2.06        4.44      1.47 o 
   5   6   0        1.20        5.92      2.58 o 
   6   6   0        0.18        2.39      2.40 o 
   7   6   0        3.69        5.34      2.43 o 
  -6   7   0        4.71        6.75      2.07 o 
  -5   7   0        0.04        2.85      2.74 o 
  -4   7   0        0.88        3.10      2.89 o 
  -3   7   0        6.16        7.03      1.33 o 
  -2   7   0       65.43       62.12      3.03 o 
  -1   7   0       14.30       14.68      1.39 o 
   0   7   0       15.76       16.21      1.26 o 
   1   7   0      222.58      202.50      9.10 o 
   2   7   0       91.13       79.92      8.37 o 
   3   7   0       22.36       17.79      3.55 o 
   4   7   0      120.73      126.75      7.74 o 
   5   7   0        5.34        7.23      1.89 o 
   6   7   0        2.19        4.33      1.69 o 
  -6   8   0        0.09        0.98      2.59 o 
  -5   8   0        2.03        1.08      1.22 o 
  -4   8   0        1.30        1.00      1.34 o 
  -3   8   0        0.45        1.15      1.13 o 
  -2   8   0        5.20        5.64      1.32 o 
  -1   8   0        2.24        1.06      0.65 o 
   0   8   0       42.16       37.98      3.27 o 
   1   8   0       19.63       18.40      2.30 o 
   3   8   0        4.63        6.62      2.05 o 
   4   8   0        4.74        0.79      2.00 o 
   5   8   0        2.90        4.22      2.36 o 
  -4   9   0        0.06       -0.91      1.70 o 
  -3   9   0        0.53        2.79      1.76 o 
  -2   9   0        0.57        2.22      2.52 o 
  -1   9   0        0.18        0.19      1.34 o 
   0   9   0        0.23        0.61      1.16 o 
   1   9   0       13.39       13.93      2.60 o 
   2   9   0        0.27        4.49      3.21 o 
   3   9   0        1.63        6.11      1.66 o 
   4   9   0        3.35        1.97      2.13 o 
  -3  10   0        0.17       -1.18      2.25 o 
  -2  10   0        2.07       -2.14      2.14 o 
  -1  10   0        0.42       -0.23      1.36 o 
   0  10   0        1.18        2.33      4.96 o 
   1  10   0        1.28        1.54      1.77 o 
   2  10   0        0.73        3.86      2.25 o 
  -2 -10   1        0.65        0.02      2.44 o 
  -1 -10   1        5.20        7.11      2.30 o 
   0 -10   1        0.65        0.83      1.57 o 
   1 -10   1       26.67       25.96      3.38 o 
   2 -10   1        3.19        3.94      2.18 o 
   3 -10   1        4.09        1.89      3.67 o 
  -4  -9   1        0.04        1.44      1.66 o 
  -3  -9   1        0.04        1.32      3.09 o 
  -2  -9   1        4.50        7.73      1.81 o 
  -1  -9   1        6.84        9.46      2.53 o 
   0  -9   1        1.67        3.55      1.92 o 
   1  -9   1        0.72        0.33      1.31 o 
   2  -9   1        0.74        4.45      1.83 o 
   3  -9   1        0.17        0.38      1.24 o 
   4  -9   1        0.32       -0.21      1.30 o 
  -5  -8   1        2.48        0.07      1.97 o 
  -4  -8   1        3.75        6.46      1.92 o 
  -3  -8   1       10.64        7.75      2.32 o 
  -2  -8   1        1.69        3.66      5.44 o 
  -1  -8   1        5.88        5.85      1.86 o 
   0  -8   1        6.26        4.92      1.80 o 
   1  -8   1        6.42        5.15      0.99 o 
   2  -8   1        4.93        4.65      1.16 o 
   3  -8   1       30.59       33.22      6.72 o 
   4  -8   1       11.41       11.84      2.31 o 
   5  -8   1        0.03        1.03      2.31 o 
   6  -8   1        1.90        0.98      1.96 o 
  -6  -7   1        0.03       -0.70      2.83 o 
  -5  -7   1        5.91        8.70      2.33 o 
  -4  -7   1       33.86       41.22      3.97 o 
  -3  -7   1        2.01        2.81      1.21 o 
  -2  -7   1      256.09      253.98     11.46 o 
  -1  -7   1        8.29        4.91      1.54 o 
   0  -7   1       56.06       46.04      2.26 o 
   1  -7   1        2.09        1.94      1.58 o 
   2  -7   1      145.86      129.87     14.06 o 
   3  -7   1        6.50        7.34      1.22 o 
   4  -7   1        1.69        2.13      1.27 o 
   5  -7   1       17.14       17.46      5.62 o 
   6  -7   1        0.56       -0.18      1.70 o 
  -7  -6   1        5.34        6.12      2.59 o 
  -6  -6   1        5.16        5.47      1.83 o 
  -5  -6   1        8.41        9.09      2.05 o 
  -4  -6   1        1.92        4.23      1.55 o 
  -3  -6   1        5.92        6.59      1.65 o 
  -2  -6   1      162.45      177.89     13.50 o 
  -1  -6   1       49.13       44.16      6.94 o 
   0  -6   1      324.31      274.12     16.67 o 
   1  -6   1        0.25        0.71      0.56 o 
   2  -6   1        7.23        5.98      1.05 o 
   3  -6   1       27.84       24.24      2.21 o 
   4  -6   1        3.92        2.68      1.07 o 
   5  -6   1        0.93        3.39      1.97 o 
   6  -6   1        6.07        7.18      2.96 o 
   7  -6   1        0.57       -1.47      2.59 o 
  -7  -5   1        0.07        2.28      2.02 o 
  -6  -5   1        2.91        4.02      2.33 o 
  -5  -5   1        0.19        1.34      1.78 o 
  -4  -5   1       34.60       33.91      3.02 o 
  -3  -5   1        0.01       -0.24      0.87 o 
  -2  -5   1      100.30       82.36     27.23 o 
  -1  -5   1      298.42      298.87     18.66 o 
   0  -5   1      173.74      187.69      4.61 o 
   1  -5   1       10.14       12.37      1.13 o 
   2  -5   1       60.16       62.95      4.47 o 
   3  -5   1       27.99       28.69      2.11 o 
   4  -5   1        3.74        5.49      1.85 o 
   5  -5   1       15.49       15.13      2.24 o 
   6  -5   1       10.91       12.04      2.35 o 
   7  -5   1        0.48        2.91      1.88 o 
   8  -5   1        0.88        4.41      1.97 o 
  -8  -4   1        1.71        1.03      1.80 o 
  -7  -4   1        0.52       -1.08      1.65 o 
  -6  -4   1        0.02        1.32      3.76 o 
  -5  -4   1       43.58       51.46      5.23 o 
  -4  -4   1        4.58        6.17      1.85 o 
  -3  -4   1      251.22      231.03      8.78 o 
  -2  -4   1      192.23      195.89      6.95 o 
  -1  -4   1        0.28        0.29      0.25 o 
   0  -4   1       78.33       65.56      2.41 o 
   1  -4   1      253.60      241.17     12.54 o 
   2  -4   1        0.00       -0.05      0.59 o 
   3  -4   1        0.90        2.32      0.91 o 
   4  -4   1      105.16       99.87      4.84 o 
   5  -4   1        5.99        2.11      2.97 o 
   6  -4   1       13.70       13.87      1.87 o 
   7  -4   1        0.89        2.20      1.43 o 
   8  -4   1        1.31        3.43      1.78 o 
  -8  -3   1        0.00        0.41      2.25 o 
  -7  -3   1       36.79       31.99      3.43 o 
  -6  -3   1       62.30       57.16      3.51 o 
  -5  -3   1      100.19       96.09      3.75 o 
  -4  -3   1       59.23       57.30      2.78 o 
  -3  -3   1       44.96       44.44      1.59 o 
  -2  -3   1      458.71      528.71     13.81 o 
  -1  -3   1       56.17       49.75      6.60 o 
   0  -3   1        2.33        1.57      0.67 o 
   1  -3   1      104.79      110.46      4.90 o 
   2  -3   1       26.40       33.35      1.46 o 
   3  -3   1     1005.29      977.22     23.33 o 
   4  -3   1        3.56        3.54      0.99 o 
   5  -3   1       30.33       32.80      2.70 o 
   6  -3   1        1.84        2.18      2.73 o 
   7  -3   1        1.71        1.40      1.28 o 
   8  -3   1        1.12        1.00      1.41 o 
  -8  -2   1        5.78       14.78      4.06 o 
  -7  -2   1       24.06       21.14      2.12 o 
  -6  -2   1        2.63        2.80      1.07 o 
  -5  -2   1        2.65        3.02      1.43 o 
  -4  -2   1       18.22       19.89      1.34 o 
  -3  -2   1      391.69      411.79     12.09 o 
  -2  -2   1      254.46      242.23      5.22 o 
  -1  -2   1       29.48       31.49      1.74 o 
   0  -2   1      663.47      684.41      8.92 o 
   1  -2   1        1.02        2.31      0.41 o 
   2  -2   1     1338.86     1383.65     31.53 o 
   3  -2   1       39.24       45.52      2.13 o 
   4  -2   1        1.25        2.28      0.67 o 
   5  -2   1       41.59       41.56      6.92 o 
   6  -2   1        1.45        2.87      1.47 o 
   7  -2   1        0.05        0.15      1.16 o 
   8  -2   1        0.02        0.21      1.16 o 
   9  -2   1        0.82        4.84      2.41 o 
  -8  -1   1        0.89        5.21      2.60 o 
  -7  -1   1        7.14        3.30      3.10 o 
  -6  -1   1        6.59        8.66      1.33 o 
  -5  -1   1        6.06        4.32      1.16 o 
  -4  -1   1       20.03       15.31      1.01 o 
  -3  -1   1      118.99      111.92      6.88 o 
  -2  -1   1      519.45      507.41      8.29 o 
  -1  -1   1        5.09        8.22      0.62 o 
   0  -1   1      896.24      793.59     10.84 o 
   1  -1   1     2052.74     1916.22     18.77 o 
   2  -1   1      426.02      414.41      8.63 o 
   3  -1   1       71.67       67.56      2.52 o 
   4  -1   1      754.04      813.98     22.82 o 
   5  -1   1        3.63        2.28      0.80 o 
   6  -1   1        0.66        2.15      1.16 o 
   7  -1   1        0.96        0.34      1.20 o 
   8  -1   1       11.20       12.06      3.47 o 
   9  -1   1        0.47       -1.77      2.01 o 
  -8   0   1        9.35        5.99      2.29 o 
  -7   0   1        1.29        2.13      1.20 o 
  -6   0   1        4.84        6.69      1.08 o 
  -5   0   1       35.14       37.97     11.51 o 
  -4   0   1      286.74      294.59      6.92 o 
  -3   0   1      115.91      128.07      3.82 o 
  -2   0   1      372.99      333.94     16.22 o 
  -1   0   1      555.82      436.78     12.64 o 
   1   0   1     1108.25      811.51     15.19 o 
   2   0   1     3837.24     3794.30     41.63 o 
   3   0   1       53.70       48.88      1.49 o 
   4   0   1      478.22      493.15     10.10 o 
   5   0   1       32.74       39.11      1.91 o 
   6   0   1       13.50       11.43      2.02 o 
   7   0   1        1.06        1.79      1.15 o 
   8   0   1        0.57        3.43      2.38 o 
   9   0   1        0.48       -0.40      1.74 o 
  -8   1   1        1.24        5.14      2.15 o 
  -7   1   1        1.34        1.98      2.44 o 
  -6   1   1      108.80      111.27     10.60 o 
  -5   1   1       27.58       29.64      2.71 o 
  -4   1   1       28.70       27.08      2.22 o 
  -3   1   1       17.78       13.33      0.91 o 
  -2   1   1      504.40      551.70      6.30 o 
  -1   1   1      119.47       90.14      3.30 o 
   1   1   1        2.33        2.34      0.17 o 
   2   1   1     2795.35     2973.96     34.93 o 
   3   1   1      283.01      275.04      9.97 o 
   4   1   1      586.31      634.14     12.83 o 
   5   1   1        4.80        6.31      1.11 o 
   6   1   1        6.22        5.30      1.10 o 
   7   1   1       17.15       10.82      3.69 o 
   8   1   1        1.24        2.65      1.68 o 
   9   1   1        0.96       -1.35      1.63 o 
  -8   2   1        0.00        0.70      3.35 o 
  -7   2   1        8.01        6.47      1.66 o 
  -6   2   1       61.28       58.29      3.97 o 
  -5   2   1       19.86       20.42      4.14 o 
  -4   2   1        0.39       -0.24      0.70 o 
  -3   2   1        9.60        8.70      2.06 o 
  -2   2   1      497.75      533.70     12.52 o 
  -1   2   1      988.02      912.90     11.73 o 
   0   2   1      212.44      216.73      3.66 o 
   1   2   1       29.66       27.25      1.16 o 
   2   2   1        2.09        1.40      0.29 o 
   3   2   1        2.04        0.89      0.74 o 
   4   2   1       89.26       84.14      2.76 o 
   5   2   1       80.66      101.15      4.37 o 
   6   2   1      193.34      206.98      7.58 o 
   7   2   1       17.09       16.48      1.65 o 
   8   2   1        0.20        1.74      1.04 o 
   9   2   1        1.12        2.42      2.38 o 
  -8   3   1        0.88        1.04      1.34 o 
  -7   3   1        0.35        0.87      1.22 o 
  -6   3   1        0.01       -0.89      2.16 o 
  -5   3   1      122.54      112.60     12.71 o 
  -4   3   1       43.69       29.89     10.53 o 
  -3   3   1      118.20      128.12      6.22 o 
  -2   3   1       43.48       45.18      1.42 o 
  -1   3   1     1321.74     1247.64     18.29 o 
   0   3   1        2.61        1.98      0.30 o 
   1   3   1      146.46      136.41      6.44 o 
   2   3   1      350.48      358.39     12.50 o 
   3   3   1      194.89      214.03      5.65 o 
   4   3   1       21.96       22.11      1.33 o 
   5   3   1      157.82      157.55      5.13 o 
   6   3   1       17.98       13.10      1.25 o 
   7   3   1        2.17        2.16      1.00 o 
   8   3   1        1.84       -1.03      2.47 o 
  -8   4   1        0.00       -0.34      2.59 o 
  -7   4   1        0.00        0.75      1.58 o 
  -6   4   1        0.82        1.19      1.22 o 
  -5   4   1       71.19       66.28      4.71 o 
  -4   4   1        0.04        2.80      1.17 o 
  -3   4   1       27.07       25.94      2.14 o 
  -2   4   1       56.17       52.71      2.23 o 
  -1   4   1      872.77     1020.70     22.26 o 
   0   4   1     1208.14     1291.57     21.60 o 
   1   4   1       39.22       33.66      1.21 o 
   2   4   1        1.11        1.30      0.94 o 
   3   4   1      106.76      125.26      5.44 o 
   4   4   1      101.60      117.72     10.95 o 
   5   4   1        0.20        1.74      1.22 o 
   6   4   1        0.37        1.49      1.89 o 
   7   4   1       10.79       13.38      2.71 o 
   8   4   1        0.01        2.19      1.67 o 
  -7   5   1       12.98       10.85      2.22 o 
  -6   5   1       30.61       38.16      4.37 o 
  -5   5   1        0.34        0.68      1.13 o 
  -4   5   1       42.85       44.05      3.75 o 
  -3   5   1       63.97       66.30      2.70 o 
  -2   5   1       93.14       88.94      3.49 o 
  -1   5   1      180.28      158.00      7.07 o 
   0   5   1       38.70       28.30      2.06 o 
   1   5   1      272.24      298.44      6.36 o 
   2   5   1      107.06      110.14      6.53 o 
   3   5   1      116.11      110.02      7.23 o 
   4   5   1       84.05       92.55     11.85 o 
   5   5   1       72.84       72.53      6.10 o 
   6   5   1       18.90       19.70      2.65 o 
   7   5   1        2.56       -1.70      1.70 o 
   8   5   1        2.74        5.76      2.54 o 
  -7   6   1        0.02       -1.00      1.28 o 
  -6   6   1        5.10        3.43      3.83 o 
  -5   6   1       14.18       15.91      3.18 o 
  -4   6   1        6.17        6.29      1.83 o 
  -3   6   1       16.95       14.90      1.48 o 
  -2   6   1       14.78       13.43      1.83 o 
  -1   6   1       41.85       41.63      2.06 o 
   0   6   1        1.19        2.48      0.75 o 
   1   6   1        4.48        3.29      0.69 o 
   2   6   1      144.16      146.36      7.44 o 
   3   6   1       52.15       53.59      3.93 o 
   4   6   1      108.04      112.43      6.87 o 
   5   6   1       45.06       50.06      4.24 o 
   6   6   1        4.57        4.22      1.72 o 
   7   6   1        5.56        9.52      2.66 o 
  -6   7   1        0.63       -1.64      1.64 o 
  -5   7   1        5.11        5.79      3.31 o 
  -4   7   1       38.57       33.09      4.59 o 
  -3   7   1       90.73      102.53     11.29 o 
  -2   7   1        3.83        4.35      1.03 o 
  -1   7   1        1.83        4.52      1.06 o 
   0   7   1        7.73        5.67      1.14 o 
   1   7   1       25.24       20.53      2.28 o 
   2   7   1       18.54       18.27      3.99 o 
   3   7   1       61.62       66.81      4.67 o 
   4   7   1        7.92        9.61      2.33 o 
   5   7   1       12.82       16.99      2.93 o 
   6   7   1        9.81       11.42      2.48 o 
  -5   8   1        0.44        0.57      1.42 o 
  -4   8   1        2.01        4.21      3.61 o 
  -3   8   1        3.58        2.26      1.36 o 
  -2   8   1       32.26       30.95      2.16 o 
  -1   8   1        3.27        4.38      1.00 o 
   0   8   1       34.43       33.58      4.95 o 
   1   8   1       54.54       51.25      3.87 o 
   2   8   1        3.04        3.73      2.19 o 
   3   8   1        3.53        4.42      1.92 o 
   4   8   1        7.16        8.22      2.33 o 
   5   8   1        5.30        9.38      2.25 o 
   6   8   1        3.33        3.68      2.57 o 
  -4   9   1        1.88        2.73      2.90 o 
  -3   9   1        7.37        6.09      3.20 o 
  -2   9   1        6.79        9.72      3.23 o 
  -1   9   1        5.28        5.22      1.59 o 
   0   9   1        2.21        4.89      2.33 o 
   1   9   1        0.12       -1.01      1.25 o 
   2   9   1        4.90        4.17      2.09 o 
   3   9   1        1.33        1.78      1.81 o 
   4   9   1       13.01       13.77      2.58 o 
  -3  10   1        0.96        7.05      3.93 o 
  -2  10   1        0.20        0.96      1.99 o 
  -1  10   1        0.77        2.65      2.00 o 
   0  10   1        6.92        6.59      1.78 o 
   1  10   1       18.02       16.83      2.48 o 
   2  10   1        1.71        3.43      1.71 o 
   3  10   1        2.32        0.32      1.62 o 
  -2 -10   2        3.07        2.20      1.69 o 
  -1 -10   2        1.13        1.76      1.39 o 
   0 -10   2        0.38        0.19      1.26 o 
   1 -10   2        2.72        3.01      2.30 o 
   2 -10   2        0.23       -1.42      2.55 o 
  -4  -9   2        0.56        4.12      3.85 o 
  -3  -9   2        0.00        2.88      1.81 o 
  -2  -9   2        0.30        0.12      1.57 o 
  -1  -9   2        9.78       11.09      3.08 o 
   0  -9   2        1.93        0.96      1.84 o 
   1  -9   2        0.86        4.05      2.60 o 
   2  -9   2        2.01        2.42      1.56 o 
   3  -9   2        6.79        5.74      2.57 o 
   4  -9   2        0.46       -0.48      1.66 o 
  -5  -8   2        5.55       10.95      3.34 o 
  -4  -8   2        3.47        3.78      3.03 o 
  -3  -8   2        3.67        7.55      2.32 o 
  -2  -8   2       15.87       14.93      2.41 o 
  -1  -8   2       75.62       72.45      6.83 o 
   0  -8   2       35.29       37.24      3.45 o 
   1  -8   2        0.03       -0.57      1.13 o 
   2  -8   2        0.23        1.13      1.25 o 
   3  -8   2       12.67        8.90      3.08 o 
   4  -8   2        2.84        0.22      0.99 o 
   5  -8   2        0.24        4.17      1.69 o 
   6  -8   2        0.22        1.20      1.51 o 
  -6  -7   2        0.00       -1.90      2.06 o 
  -5  -7   2        5.57        6.22      2.24 o 
  -4  -7   2        4.78        4.32      1.51 o 
  -3  -7   2        2.46        1.19      1.28 o 
  -2  -7   2        3.25        4.87      1.38 o 
  -1  -7   2       12.09        9.37      1.50 o 
   0  -7   2       45.06       43.02      3.70 o 
   1  -7   2       67.04       60.78      6.38 o 
   2  -7   2       20.05       20.87      3.06 o 
   3  -7   2       20.09       17.70      1.98 o 
   4  -7   2        0.44        0.56      2.06 o 
   5  -7   2        4.93       11.29      2.43 o 
   6  -7   2        0.15        0.42      3.43 o 
  -7  -6   2        3.27        4.78      2.25 o 
  -6  -6   2        8.02        7.28      1.94 o 
  -5  -6   2        6.49        7.67      2.28 o 
  -4  -6   2       18.31       16.90      2.75 o 
  -3  -6   2       31.34       33.66      3.39 o 
  -2  -6   2       10.14       16.16      2.13 o 
  -1  -6   2       35.07       35.23      3.66 o 
   0  -6   2      111.29       97.91      6.99 o 
   1  -6   2      107.14       88.09      6.88 o 
   2  -6   2       19.81       19.19      2.13 o 
   3  -6   2       38.32       40.59      2.54 o 
   4  -6   2        0.07        1.64      1.40 o 
   5  -6   2        5.60        6.01      1.89 o 
   6  -6   2        0.54        1.85      2.06 o 
   7  -6   2        2.42        4.69      1.91 o 
  -7  -5   2        0.58        1.69      1.93 o 
  -6  -5   2       11.36       13.76      3.75 o 
  -5  -5   2       20.35       18.29      2.51 o 
  -4  -5   2       57.75       59.39      4.51 o 
  -3  -5   2        0.00       -1.18      1.34 o 
  -2  -5   2        7.78        7.45      1.39 o 
  -1  -5   2       95.26       97.11      4.38 o 
   0  -5   2       93.98       85.14      2.80 o 
   1  -5   2       75.12       86.80      6.67 o 
   2  -5   2       72.39       67.36      2.69 o 
   3  -5   2        0.64        1.44      0.76 o 
   4  -5   2       28.09       22.74      2.56 o 
   5  -5   2       40.07       34.61      3.41 o 
   6  -5   2       15.43       15.68      2.32 o 
   7  -5   2        0.02       -0.96      1.28 o 
   8  -5   2        9.53       10.05      2.90 o 
  -7  -4   2        0.76        1.57      1.58 o 
  -6  -4   2        1.49       -0.20      1.67 o 
  -5  -4   2        6.19       10.97      2.22 o 
  -4  -4   2        4.74        3.49      1.28 o 
  -3  -4   2       23.49       25.66      2.46 o 
  -2  -4   2       61.82       55.08      3.09 o 
  -1  -4   2       44.95       41.06      2.48 o 
   0  -4   2       72.50       76.01      4.06 o 
   1  -4   2        0.00        0.67      0.44 o 
   2  -4   2       14.72       18.93      1.25 o 
   3  -4   2       63.10       67.34      2.54 o 
   4  -4   2       74.66       61.06      7.91 o 
   5  -4   2      205.47      192.96      8.98 o 
   6  -4   2        0.04        1.13      1.92 o 
   7  -4   2        1.21        0.87      1.31 o 
   8  -4   2        0.27        1.48      1.41 o 
  -8  -3   2        2.46        2.59      2.81 o 
  -7  -3   2       12.07        9.10      1.88 o 
  -6  -3   2       64.65       58.23      5.25 o 
  -5  -3   2        4.49        3.36      1.08 o 
  -4  -3   2        0.55        0.73      0.65 o 
  -3  -3   2      250.87      299.39      7.14 o 
  -2  -3   2      129.63      112.61      3.07 o 
  -1  -3   2      744.22      710.22     21.18 o 
   0  -3   2       81.17       80.72      4.11 o 
   1  -3   2      156.45      151.28      9.09 o 
   2  -3   2      457.96      477.80      9.14 o 
   3  -3   2       99.06       94.33      5.23 o 
   4  -3   2        0.78        0.82      0.43 o 
   5  -3   2        1.18        0.57      0.83 o 
   6  -3   2       24.51       22.58      2.22 o 
   7  -3   2       22.38       18.36      2.26 o 
   8  -3   2        0.31       -0.69      1.33 o 
  -8  -2   2        5.45        1.71      1.97 o 
  -7  -2   2        5.97        5.54      1.43 o 
  -6  -2   2       46.34       47.44      4.12 o 
  -5  -2   2        0.65        1.94      0.87 o 
  -4  -2   2        0.13        0.53      0.65 o 
  -3  -2   2        5.67        6.92      0.76 o 
  -2  -2   2      149.69      137.69      3.36 o 
  -1  -2   2      215.39      210.75      3.95 o 
   0  -2   2       44.45       45.57      1.26 o 
   1  -2   2      643.71      637.34      9.83 o 
   2  -2   2        2.65        3.06      0.43 o 
   3  -2   2      175.65      184.32      6.32 o 
   4  -2   2       18.53       18.72      0.89 o 
   5  -2   2       22.04       19.32      1.97 o 
   6  -2   2       76.59       73.59      4.75 o 
   7  -2   2        0.04        3.13      1.38 o 
   8  -2   2        0.95       -0.24      1.39 o 
   9  -2   2        0.00       -1.51      1.51 o 
  -8  -1   2        4.47        3.52      1.83 o 
  -7  -1   2        7.91        7.96      1.55 o 
  -6  -1   2        0.04        0.55      0.63 o 
  -5  -1   2        0.04        0.76      1.83 o 
  -4  -1   2        9.77        9.78      1.08 o 
  -3  -1   2       21.84       24.23      1.22 o 
  -2  -1   2      124.88      120.02      2.88 o 
  -1  -1   2     1204.07     1259.30     16.58 o 
   0  -1   2     7146.79     6567.35     67.77 o 
   1  -1   2      287.24      241.74      8.65 o 
   2  -1   2       71.50       76.66      3.64 o 
   3  -1   2       75.52       74.08      6.02 o 
   4  -1   2       16.94       19.92      2.36 o 
   5  -1   2       42.90       43.12      3.51 o 
   6  -1   2       10.77       13.32      2.09 o 
   7  -1   2        5.55        5.93      1.78 o 
   8  -1   2        5.02        6.34      2.13 o 
   9  -1   2        1.01       -0.47      1.43 o 
  -8   0   2        0.04       -0.64      1.59 o 
  -7   0   2        0.10       -1.29      1.29 o 
  -6   0   2       39.43       40.03     12.75 o 
  -5   0   2       39.93       38.95      2.48 o 
  -4   0   2      333.60      378.67      8.95 o 
  -3   0   2        3.27        3.55      0.68 o 
  -2   0   2      343.68      346.82      6.91 o 
  -1   0   2     2011.42     1903.90     21.93 o 
   0   0   2      616.79      646.22      6.11 o 
   1   0   2       12.28        6.97      0.24 o 
   2   0   2     9730.87     9022.24     90.66 o 
   3   0   2      144.12      130.96      3.08 o 
   4   0   2       16.48       14.17      1.22 o 
   5   0   2        0.01       -0.32      0.54 o 
   6   0   2        0.22        0.86      0.91 o 
   7   0   2       19.36       15.98      4.80 o 
   8   0   2        0.32        0.97      1.31 o 
   9   0   2        1.16        1.36      3.30 o 
  -8   1   2        0.94        1.13      1.80 o 
  -7   1   2        9.30        8.63      1.85 o 
  -6   1   2       36.08       36.71      6.06 o 
  -5   1   2        3.37        6.08      1.62 o 
  -4   1   2       14.78       13.31      1.62 o 
  -3   1   2       33.47       31.07      1.13 o 
  -2   1   2      118.81      106.34      4.97 o 
  -1   1   2       10.32        9.90      0.63 o 
   0   1   2       30.14       25.79      0.86 o 
   1   1   2        5.25        5.31      0.31 o 
   2   1   2      388.94      386.58     12.57 o 
   3   1   2      570.11      574.80     16.65 o 
   4   1   2      548.74      603.89     12.55 o 
   5   1   2       63.98       61.27      2.68 o 
   6   1   2        7.88        7.64      1.11 o 
   7   1   2       31.66       30.05      2.49 o 
   8   1   2        0.18        1.18      2.38 o 
   9   1   2        0.40       -0.75      1.61 o 
  -8   2   2        2.95        3.12      2.19 o 
  -7   2   2        1.52        0.46      1.52 o 
  -6   2   2        0.00        0.48      1.30 o 
  -5   2   2       35.52       33.07      2.72 o 
  -4   2   2      109.88      107.46      9.15 o 
  -3   2   2      107.99      103.06      3.56 o 
  -2   2   2       17.31       11.62      0.63 o 
  -1   2   2      500.37      521.16      8.58 o 
   0   2   2     1363.16     1485.90     19.20 o 
   1   2   2       32.02       45.75      1.27 o 
   2   2   2     2967.10     3142.58     40.11 o 
   3   2   2      105.08      125.66      3.29 o 
   4   2   2       41.57       45.53      3.05 o 
   5   2   2       17.26       16.55      1.28 o 
   6   2   2       65.83       68.75      3.23 o 
   7   2   2       11.73       15.22      1.76 o 
   8   2   2        0.06       -0.48      0.96 o 
   9   2   2        0.23        0.48      2.67 o 
  -8   3   2        1.56        3.84      1.98 o 
  -7   3   2        0.35       -0.40      1.20 o 
  -6   3   2       16.01       11.64      2.55 o 
  -5   3   2        6.55        6.13      1.76 o 
  -4   3   2        1.37        4.90      2.04 o 
  -3   3   2      314.57      363.46     11.94 o 
  -2   3   2       36.42       31.55      1.80 o 
  -1   3   2       58.36       53.63      1.62 o 
   0   3   2        0.49        1.32      0.64 o 
   1   3   2      651.29      657.13     11.21 o 
   2   3   2      516.75      560.75     10.61 o 
   3   3   2      293.02      299.98      6.48 o 
   4   3   2       32.89       30.98      2.71 o 
   5   3   2        0.13        0.35      0.54 o 
   6   3   2       51.38       53.04      3.57 o 
   7   3   2       38.68       39.53      4.12 o 
   8   3   2        2.24        4.25      2.04 o 
  -8   4   2        4.93        5.54      2.19 o 
  -7   4   2       20.96       22.10      3.52 o 
  -6   4   2       25.28       27.19      3.22 o 
  -5   4   2       25.62       24.31      2.42 o 
  -4   4   2        1.13        1.14      1.02 o 
  -3   4   2       38.42       41.42      3.39 o 
  -2   4   2      119.12      129.79      3.55 o 
  -1   4   2      161.72      177.03      4.60 o 
   0   4   2      285.48      334.17      7.13 o 
   1   4   2     1652.28     1724.29     26.98 o 
   2   4   2      351.51      357.47     30.54 o 
   3   4   2       25.32       25.12      2.22 o 
   4   4   2       47.55       40.65      2.34 o 
   5   4   2        2.83        3.41      1.02 o 
   6   4   2       17.35       18.64      2.64 o 
   7   4   2        1.18        1.86      3.78 o 
   8   4   2        4.32        3.48      1.53 o 
  -7   5   2        9.31        6.67      2.61 o 
  -6   5   2        2.37        6.97      3.39 o 
  -5   5   2       33.42       41.63      3.94 o 
  -4   5   2        4.53        3.49      4.80 o 
  -3   5   2       31.04       26.54      1.56 o 
  -2   5   2        0.64        0.80      0.69 o 
  -1   5   2        6.10        5.80      1.20 o 
   0   5   2       50.22       48.27      1.95 o 
   1   5   2      124.66      125.25      3.47 o 
   2   5   2        6.20        5.09      0.59 o 
   3   5   2        8.76        8.76      1.70 o 
   4   5   2       99.69      107.15      5.77 o 
   5   5   2       12.06       11.37      1.90 o 
   6   5   2        9.57        9.93      1.82 o 
   7   5   2        4.85        6.08      1.96 o 
   8   5   2        2.85        4.77      1.93 o 
  -7   6   2        0.16        2.63      2.95 o 
  -6   6   2        0.01        3.08      1.43 o 
  -5   6   2       27.49       31.87      3.55 o 
  -4   6   2        0.07       -1.20      1.23 o 
  -3   6   2       47.67       52.18      3.46 o 
  -2   6   2      264.82      243.84      7.41 o 
  -1   6   2        1.50        3.48      1.35 o 
   0   6   2       16.04       13.74      1.59 o 
   1   6   2       14.44       14.07      2.63 o 
   2   6   2        5.63        5.85      1.44 o 
   3   6   2        0.17       -0.56      0.96 o 
   4   6   2       30.33       28.46      3.21 o 
   5   6   2        0.15       -0.22      1.31 o 
   6   6   2       10.75        6.58      2.35 o 
   7   6   2        2.08        2.00      2.12 o 
  -6   7   2        1.16       -0.05      2.50 o 
  -5   7   2        1.50        2.32      1.86 o 
  -4   7   2        0.57        0.72      2.38 o 
  -3   7   2       46.89       45.35      3.85 o 
  -2   7   2       75.30       69.02      3.72 o 
  -1   7   2        8.10        6.85      1.00 o 
   0   7   2        8.04        8.46      1.38 o 
   1   7   2        1.49        3.81      1.59 o 
   2   7   2       35.74       29.02      2.67 o 
   3   7   2        0.08       -0.27      1.24 o 
   4   7   2       50.11       39.81      3.62 o 
   5   7   2        2.61        1.60      3.45 o 
   6   7   2       33.97       44.43      5.22 o 
   7   7   2        0.02       -2.22      2.24 o 
  -5   8   2        0.47       -1.69      1.69 o 
  -4   8   2        5.47        0.67      1.73 o 
  -3   8   2        0.63        4.17      1.73 o 
  -2   8   2       10.91        7.23      1.39 o 
  -1   8   2        0.53        0.96      1.22 o 
   0   8   2       42.73       37.83      2.93 o 
   1   8   2       75.41       70.71      4.89 o 
   2   8   2       11.81       14.46      2.59 o 
   3   8   2        0.51        4.47      1.55 o 
   4   8   2        0.02        0.59      1.60 o 
   5   8   2       19.40       18.45      3.82 o 
   6   8   2       12.69       11.81      2.49 o 
  -4   9   2        0.04       -0.16      1.38 o 
  -3   9   2        6.37        8.57      2.09 o 
  -2   9   2        9.37        9.93      4.43 o 
  -1   9   2       14.37       21.48      4.48 o 
   0   9   2        2.38        2.30      1.42 o 
   1   9   2        0.08        0.99      2.38 o 
   2   9   2        7.34        5.63      3.54 o 
   3   9   2       22.09       24.83      3.70 o 
   4   9   2        0.32        0.39      2.08 o 
   5   9   2        0.06        2.43      2.91 o 
  -2  10   2        0.54        2.33      3.19 o 
  -1  10   2        0.63        0.38      2.16 o 
   0  10   2        0.23        2.12      4.20 o 
   1  10   2        0.18       -0.97      1.18 o 
   2  10   2        9.12        7.20      2.09 o 
   3  10   2        7.15        7.74      2.38 o 
  -1 -10   3        2.66        1.53      1.80 o 
   0 -10   3        0.58        2.09      2.04 o 
   1 -10   3        0.27        1.12      1.33 o 
   2 -10   3        0.04        1.20      2.06 o 
  -3  -9   3        1.73       -0.25      1.57 o 
  -2  -9   3        0.33       -0.19      1.35 o 
  -1  -9   3        0.04        0.07      2.01 o 
   0  -9   3        5.83        8.18      5.07 o 
   1  -9   3        0.58        3.03      1.59 o 
   2  -9   3        0.40        1.95      1.67 o 
   3  -9   3        0.39        1.95      3.02 o 
   4  -9   3        0.23        5.81      2.71 o 
  -5  -8   3        0.61        2.41      1.79 o 
  -4  -8   3        2.63        0.78      1.33 o 
  -3  -8   3        7.06        7.19      2.24 o 
  -2  -8   3        0.66        0.69      1.47 o 
  -1  -8   3       29.78       32.56      3.40 o 
   0  -8   3       14.27        9.44      2.04 o 
   1  -8   3        5.55        6.37      1.75 o 
   2  -8   3        2.06        0.54      1.02 o 
   3  -8   3        9.72        9.36      1.86 o 
   4  -8   3        0.34        3.10      3.19 o 
   5  -8   3        0.03        0.57      1.62 o 
  -5  -7   3        0.25        0.00      3.00 o 
  -4  -7   3        9.88       10.74      2.65 o 
  -3  -7   3        0.79        4.17      1.76 o 
  -2  -7   3       64.83       73.02      5.51 o 
  -1  -7   3        0.41        4.25      2.26 o 
   0  -7   3      137.68      133.73     11.05 o 
   1  -7   3       25.04       22.47      1.89 o 
   2  -7   3        0.11        0.36      0.92 o 
   3  -7   3       10.95       12.43      1.48 o 
   4  -7   3        0.47        1.64      2.37 o 
   5  -7   3        2.31        2.87      2.31 o 
   6  -7   3        1.23        0.02      1.35 o 
  -6  -6   3        4.54        6.47      1.78 o 
  -5  -6   3       15.66       17.12      5.10 o 
  -4  -6   3        1.02        3.83      1.91 o 
  -3  -6   3       13.12       12.37      1.87 o 
  -2  -6   3        0.61        4.21      1.79 o 
  -1  -6   3        6.96        5.71      1.62 o 
   0  -6   3       93.47       83.61      8.55 o 
   1  -6   3        2.22        3.80      1.10 o 
   2  -6   3      299.62      302.83      9.21 o 
   3  -6   3       38.32       36.61      2.13 o 
   4  -6   3        1.83        1.98      1.12 o 
   5  -6   3       11.72       10.79      1.74 o 
   6  -6   3        2.42        1.15      1.35 o 
   7  -6   3        0.29        1.32      1.97 o 
  -7  -5   3        1.49        2.62      1.82 o 
  -6  -5   3        0.42       -0.01      1.03 o 
  -5  -5   3        0.72       -0.73      1.00 o 
  -4  -5   3        0.04        2.70      3.15 o 
  -3  -5   3        0.32        0.26      2.01 o 
  -2  -5   3        1.54        3.24      1.17 o 
  -1  -5   3        0.23        0.25      0.47 o 
   0  -5   3       50.38       48.48      2.39 o 
   1  -5   3       10.87       12.45      1.10 o 
   2  -5   3       32.54       34.97      2.06 o 
   3  -5   3        0.62        2.94      0.87 o 
   4  -5   3       30.08       30.70      2.54 o 
   5  -5   3       10.98       11.95      2.00 o 
   6  -5   3       10.50       12.04      2.36 o 
   7  -5   3        0.16        1.50      1.44 o 
   8  -5   3        1.70        0.00      1.29 o 
  -7  -4   3        1.11        1.51      1.51 o 
  -6  -4   3        0.13       -0.60      1.42 o 
  -5  -4   3       36.81       37.16      4.99 o 
  -4  -4   3       13.51       12.28      4.53 o 
  -3  -4   3       20.49       28.14      1.86 o 
  -2  -4   3       38.78       36.00      3.36 o 
  -1  -4   3      117.20       95.51      6.84 o 
   0  -4   3      137.66      121.76      3.82 o 
   1  -4   3       25.29       26.25      1.41 o 
   2  -4   3       46.78       39.74      2.92 o 
   3  -4   3      115.03      115.65      4.88 o 
   4  -4   3        2.64        2.38      0.75 o 
   5  -4   3       10.88        9.76      2.34 o 
   6  -4   3        0.10        0.32      1.25 o 
   7  -4   3        4.49        3.24      2.66 o 
   8  -4   3        0.03       -0.48      1.67 o 
  -8  -3   3       10.59        8.56      3.99 o 
  -7  -3   3        6.60        7.55      1.89 o 
  -6  -3   3       17.37       18.65      1.96 o 
  -5  -3   3        3.25        3.91      1.38 o 
  -4  -3   3        0.55        3.23      1.05 o 
  -3  -3   3       35.28       34.85      1.79 o 
  -2  -3   3        4.28        2.85      1.29 o 
  -1  -3   3        1.26        1.36      0.87 o 
   0  -3   3      125.27      145.68      3.54 o 
   1  -3   3        6.96        6.01      0.72 o 
   2  -3   3      233.45      230.73      6.28 o 
   3  -3   3       49.23       53.32      2.03 o 
   4  -3   3       49.91       46.00      2.69 o 
   5  -3   3      212.66      233.27     10.05 o 
   6  -3   3       14.53       14.60      1.99 o 
   7  -3   3        0.66        2.19      1.59 o 
   8  -3   3        1.05       -0.46      1.55 o 
  -7  -2   3        8.96       13.00      2.50 o 
  -6  -2   3        3.59        4.69      1.44 o 
  -5  -2   3        0.90        2.20      1.82 o 
  -4  -2   3        0.35        1.20      0.81 o 
  -3  -2   3       30.85       34.33      1.68 o 
  -2  -2   3      284.81      291.32      6.46 o 
  -1  -2   3      118.22      129.33      3.47 o 
   0  -2   3        5.34        6.39      0.53 o 
   1  -2   3       15.00       13.58      1.44 o 
   2  -2   3       34.07       28.35      1.88 o 
   3  -2   3       52.24       63.22      3.34 o 
   4  -2   3      266.26      288.15     24.18 o 
   5  -2   3        0.02        0.17      0.76 o 
   6  -2   3      108.40      100.26      7.36 o 
   7  -2   3       26.43       23.21      8.30 o 
   8  -2   3        0.01        0.67      1.09 o 
   9  -2   3        1.41        3.07      2.03 o 
  -8  -1   3        0.02        0.76      1.71 o 
  -7  -1   3       13.45       17.10      3.07 o 
  -6  -1   3        5.82        6.70      1.75 o 
  -5  -1   3       23.32       23.64      1.84 o 
  -4  -1   3      162.64      171.58     11.14 o 
  -3  -1   3        7.13        6.45      0.86 o 
  -2  -1   3      132.56      144.06      4.74 o 
  -1  -1   3      886.38      840.45     13.04 o 
   0  -1   3     8400.64     9521.52     95.62 o 
   1  -1   3      334.09      337.60      8.95 o 
   2  -1   3      329.01      352.34     13.94 o 
   3  -1   3       27.79       27.18      1.32 o 
   4  -1   3       28.09       26.52      1.30 o 
   5  -1   3       15.97       17.73      1.30 o 
   6  -1   3       18.46       16.03      2.24 o 
   7  -1   3        0.81        0.41      1.23 o 
   8  -1   3        2.61        3.36      3.71 o 
   9  -1   3        0.17        0.19      1.59 o 
  -8   0   3        0.33        3.38      1.82 o 
  -7   0   3        2.25        3.92      1.47 o 
  -6   0   3       17.98       21.94      2.35 o 
  -5   0   3        0.63        1.71      1.67 o 
  -4   0   3       58.12       56.42      2.38 o 
  -3   0   3       83.08       77.01      2.62 o 
  -2   0   3      542.63      556.06     10.10 o 
  -1   0   3      723.47      730.49     11.04 o 
   0   0   3     5015.12     4605.25     41.43 o 
   1   0   3       64.00       71.85      2.97 o 
   2   0   3      893.46      973.20     15.43 o 
   3   0   3        0.43        1.90      0.44 o 
   4   0   3     1819.59     1928.31     52.89 o 
   5   0   3       98.55      104.37      5.70 o 
   6   0   3       10.09       12.40      1.19 o 
   7   0   3        0.27        1.72      1.10 o 
   8   0   3        1.52        9.10      7.67 o 
   9   0   3        1.93        2.09      2.06 o 
  -8   1   3        0.91        2.18      1.71 o 
  -7   1   3       28.34       28.96      6.76 o 
  -6   1   3       34.05       37.55      3.73 o 
  -5   1   3        3.69        5.43      1.96 o 
  -4   1   3      508.98      500.13     13.08 o 
  -3   1   3      268.74      295.30      8.59 o 
  -2   1   3      178.00      177.11      4.61 o 
  -1   1   3      834.76      792.28     14.26 o 
   0   1   3       82.06       64.16      2.78 o 
   1   1   3      131.68      123.05      4.76 o 
   2   1   3     1012.45     1039.19     18.67 o 
   3   1   3        0.06        0.70      0.54 o 
   4   1   3     1086.37     1105.00     21.42 o 
   5   1   3        6.68        5.59      0.90 o 
   6   1   3      479.05      507.46     14.71 o 
   7   1   3        1.57        2.82      1.65 o 
   8   1   3        1.03        0.03      1.39 o 
   9   1   3        0.89       -0.97      1.74 o 
  -8   2   3        3.71        6.98      2.32 o 
  -7   2   3        3.47        7.00      1.98 o 
  -6   2   3       14.71       14.28      2.40 o 
  -5   2   3      145.78      165.51     13.42 o 
  -4   2   3       18.34       17.51      4.35 o 
  -3   2   3       94.90       91.07      2.53 o 
  -2   2   3      407.37      426.88      8.03 o 
  -1   2   3      223.64      197.87     13.51 o 
   0   2   3      106.30      120.05      2.63 o 
   1   2   3     1110.64      998.06     14.46 o 
   2   2   3      566.30      566.42      9.64 o 
   3   2   3       16.85       13.29      1.70 o 
   4   2   3        6.32        8.70      0.88 o 
   5   2   3       45.03       45.37      2.17 o 
   6   2   3       11.50       13.14      2.38 o 
   7   2   3       22.24       24.86      2.11 o 
   8   2   3        3.93        4.34      1.53 o 
   9   2   3        3.10        0.48      2.04 o 
  -8   3   3        0.05        3.62      3.86 o 
  -7   3   3        0.11        1.61      2.79 o 
  -6   3   3       10.58       10.49      2.38 o 
  -5   3   3        8.10       10.42      2.08 o 
  -4   3   3       12.91        9.73      2.65 o 
  -3   3   3      142.93      139.92      5.87 o 
  -2   3   3        5.76        5.35      0.62 o 
  -1   3   3      348.18      408.66      8.36 o 
   0   3   3       77.61       84.30      2.44 o 
   1   3   3      358.26      384.51      7.59 o 
   2   3   3        2.12        1.63      0.43 o 
   3   3   3        0.03        0.39      0.48 o 
   4   3   3       30.39       23.88      3.73 o 
   5   3   3        8.36        8.53      1.16 o 
   6   3   3       21.30       24.02      1.96 o 
   7   3   3        1.22        2.16      1.17 o 
   8   3   3        0.02       -0.87      2.28 o 
  -7   4   3       18.33       17.23      3.07 o 
  -6   4   3       44.50       47.97      4.29 o 
  -5   4   3       28.61       22.00      2.94 o 
  -4   4   3      170.19      185.44      9.31 o 
  -3   4   3       45.05       39.87      4.72 o 
  -2   4   3      380.71      395.85      9.16 o 
  -1   4   3        0.09        1.44      0.66 o 
   0   4   3      146.46      145.23      4.02 o 
   1   4   3      634.72      659.70     13.10 o 
   2   4   3        5.80        5.84      0.78 o 
   3   4   3      103.81      103.01      3.08 o 
   4   4   3        0.01        0.19      0.45 o 
   5   4   3      122.18      120.52      4.33 o 
   6   4   3        0.02       -0.84      1.31 o 
   7   4   3        4.18        3.64      1.97 o 
   8   4   3        2.32        4.99      3.10 o 
  -7   5   3        1.36        4.61      2.46 o 
  -6   5   3       18.69       21.93      2.99 o 
  -5   5   3       28.40       20.99      2.40 o 
  -4   5   3      111.28      113.58     10.12 o 
  -3   5   3        9.74        6.90      0.93 o 
  -2   5   3        2.32        0.80      0.90 o 
  -1   5   3        4.65        5.16      0.90 o 
   0   5   3       59.05       59.20      2.32 o 
   1   5   3       16.98       24.33      1.30 o 
   2   5   3        5.93        3.40      0.89 o 
   3   5   3      439.94      504.30     48.04 o 
   4   5   3       18.16       14.14      3.04 o 
   5   5   3        6.00        5.17      1.66 o 
   6   5   3        2.12        5.42      1.99 o 
   7   5   3       15.77       20.88      3.87 o 
   8   5   3        1.13        1.69      2.11 o 
  -7   6   3        0.21       -0.27      1.93 o 
  -6   6   3        1.50        3.40      2.42 o 
  -5   6   3        3.51        5.36      1.57 o 
  -4   6   3       14.54       11.75      1.78 o 
  -3   6   3        0.01        0.63      1.87 o 
  -2   6   3       64.77       57.82      2.89 o 
  -1   6   3        6.48        5.94      0.85 o 
   0   6   3       18.48       19.67      1.46 o 
   1   6   3      204.13      212.94     13.06 o 
   2   6   3       93.67       80.57      4.81 o 
   3   6   3        8.31        9.04      2.17 o 
   4   6   3       31.89       31.39      2.70 o 
   5   6   3       16.15       15.19      2.11 o 
   6   6   3       10.81       14.71      2.37 o 
   7   6   3        6.82        9.12      2.94 o 
  -6   7   3        1.68        0.77      1.43 o 
  -5   7   3        0.45        1.85      1.61 o 
  -4   7   3        0.39        2.56      3.48 o 
  -3   7   3        2.04        4.67      1.59 o 
  -2   7   3        5.20        7.34      1.28 o 
  -1   7   3        1.26        1.37      0.97 o 
   0   7   3      214.85      218.39      7.40 o 
   1   7   3       65.90       60.69      2.82 o 
   2   7   3       29.36       25.67      2.54 o 
   3   7   3        6.14        8.92      2.20 o 
   4   7   3        1.30        6.10      2.64 o 
   5   7   3       27.29       31.77      3.96 o 
   6   7   3        8.19        4.18      2.39 o 
   7   7   3        2.22        3.29      2.55 o 
  -5   8   3        1.36        5.82      3.22 o 
  -4   8   3        2.96        1.41      1.60 o 
  -3   8   3        8.65        9.22      3.33 o 
  -2   8   3        0.00        1.26      1.01 o 
  -1   8   3       14.20       10.86      1.50 o 
   0   8   3       43.02       31.04      3.34 o 
   1   8   3        3.02        4.65      2.79 o 
   2   8   3        4.60        3.05      1.63 o 
   3   8   3        0.13       -1.20      1.39 o 
   4   8   3       11.10       13.71      4.84 o 
   5   8   3        0.79        0.33      2.14 o 
   6   8   3        0.15        5.80      2.69 o 
  -4   9   3        0.73        0.62      1.59 o 
  -3   9   3        0.00       -0.90      1.45 o 
  -2   9   3        1.72        2.24      1.85 o 
  -1   9   3       11.27       15.42      3.81 o 
   1   9   3        0.49        0.14      1.18 o 
   2   9   3        6.67        7.34      2.44 o 
   3   9   3        1.82        6.78      2.07 o 
   4   9   3        8.28       12.80      2.60 o 
   5   9   3        4.16        5.95      2.38 o 
  -2  10   3        1.64       -0.58      2.16 o 
  -1  10   3        3.50        7.66      3.58 o 
   0  10   3        3.90        5.53      2.18 o 
   1  10   3        3.97        3.23      2.02 o 
   2  10   3        0.21        0.45      1.61 o 
   3  10   3        0.06        1.38      3.21 o 
  -3  -9   4        1.70        3.12      2.80 o 
  -2  -9   4        0.93       -2.09      2.09 o 
  -1  -9   4        3.39        3.47      1.54 o 
   0  -9   4        0.84        1.90      2.81 o 
   1  -9   4        0.74       -1.05      1.35 o 
   2  -9   4        1.08        2.63      1.56 o 
   3  -9   4        4.21        3.31      2.42 o 
   4  -9   4        0.02        4.46      3.58 o 
  -4  -8   4        2.46        4.10      1.75 o 
  -3  -8   4        1.45        2.10      4.72 o 
  -2  -8   4       16.72       24.19      3.41 o 
  -1  -8   4        0.49        1.18      1.45 o 
   0  -8   4        2.22        3.18      1.35 o 
   1  -8   4        7.84        7.39      1.78 o 
   2  -8   4       44.84       46.09      3.06 o 
   3  -8   4        5.26        6.83      1.57 o 
   4  -8   4        0.12        2.12      2.00 o 
   5  -8   4        0.33        0.00      1.35 o 
  -5  -7   4        0.02        1.37      2.09 o 
  -4  -7   4        0.26        4.44      2.71 o 
  -3  -7   4        1.19       -1.11      1.11 o 
  -2  -7   4        0.05        0.84      3.38 o 
  -1  -7   4        9.97       11.65      1.87 o 
   0  -7   4        8.82       10.92      2.05 o 
   1  -7   4        0.32        0.85      0.74 o 
   2  -7   4      104.40      125.55      6.10 o 
   3  -7   4       26.29       21.79      2.26 o 
   4  -7   4        1.16        0.08      1.07 o 
   5  -7   4        1.95        3.11      2.40 o 
   6  -7   4        1.26        1.38      1.81 o 
  -6  -6   4       11.26       12.01      3.03 o 
  -5  -6   4       19.63       15.18      2.67 o 
  -4  -6   4        3.18        3.57      1.60 o 
  -3  -6   4       11.50       15.51      3.18 o 
  -2  -6   4       25.33       32.89      3.03 o 
  -1  -6   4       33.44       33.49      2.77 o 
   0  -6   4       21.17       20.22      1.38 o 
   1  -6   4       17.84       21.73      1.70 o 
   2  -6   4       75.65       98.92      4.39 o 
   3  -6   4        1.94        4.72      1.29 o 
   4  -6   4       54.72       72.38      5.35 o 
   5  -6   4        0.91        0.76      1.45 o 
   6  -6   4        9.90        8.63      1.93 o 
   7  -6   4        0.63        0.59      1.35 o 
  -6  -5   4        0.15        0.06      1.17 o 
  -5  -5   4        2.01        2.82      4.05 o 
  -4  -5   4       28.31       33.27      3.29 o 
  -3  -5   4       74.28       68.19     12.64 o 
  -2  -5   4       29.42       32.17      2.52 o 
  -1  -5   4        0.20        1.41      0.93 o 
   0  -5   4       14.91       13.52      0.98 o 
   1  -5   4        9.26        8.41      0.91 o 
   2  -5   4       45.15       55.30      2.88 o 
   3  -5   4        2.86        4.24      0.88 o 
   4  -5   4      153.88      164.07      5.98 o 
   5  -5   4       28.10       23.51      2.48 o 
   6  -5   4        5.40        4.53      1.72 o 
   7  -5   4        0.01        0.59      1.25 o 
   8  -5   4        0.75        2.62      1.54 o 
  -7  -4   4       13.21       12.25      4.36 o 
  -6  -4   4       13.78       18.67      3.11 o 
  -5  -4   4        0.76       -0.31      1.25 o 
  -4  -4   4        6.86        7.30      1.65 o 
  -3  -4   4       50.35       49.22      3.45 o 
  -2  -4   4        0.08        0.77      0.79 o 
  -1  -4   4       11.76       10.29      2.73 o 
   0  -4   4        1.17        2.42      0.86 o 
   1  -4   4       26.01       30.90      1.58 o 
   2  -4   4        2.47        1.45      0.63 o 
   3  -4   4       72.28       67.82      2.93 o 
   4  -4   4       10.22       12.00      1.26 o 
   5  -4   4        3.06        3.79      1.18 o 
   6  -4   4        0.02        2.87      1.46 o 
   7  -4   4        5.77        4.97      4.80 o 
   8  -4   4        0.00       -0.54      1.60 o 
  -7  -3   4       14.32       15.60      4.41 o 
  -6  -3   4       30.66       32.66      3.35 o 
  -5  -3   4        0.81        0.81      1.10 o 
  -4  -3   4       15.55       19.12      2.10 o 
  -3  -3   4        4.47        6.24      0.90 o 
  -2  -3   4      241.41      252.79      6.75 o 
  -1  -3   4      474.82      525.24     13.52 o 
   0  -3   4      238.31      239.06      6.72 o 
   1  -3   4      475.29      448.32     21.79 o 
   2  -3   4      182.19      200.87     10.32 o 
   3  -3   4        4.44        6.18      0.70 o 
   4  -3   4        3.93        3.12      0.77 o 
   5  -3   4        0.18        1.41      0.62 o 
   6  -3   4        0.37       -0.57      1.16 o 
   7  -3   4       14.95       10.15      1.89 o 
   8  -3   4        2.09        2.79      1.96 o 
  -7  -2   4        0.27        0.63      2.28 o 
  -6  -2   4       53.25       58.92      3.61 o 
  -5  -2   4        1.71        1.59      1.70 o 
  -4  -2   4       10.66       14.81      1.64 o 
  -3  -2   4       53.33       56.45      2.54 o 
  -2  -2   4      116.96      109.64      3.47 o 
  -1  -2   4       84.54       94.83      4.21 o 
   0  -2   4      114.47      112.77      6.88 o 
   1  -2   4      869.03      983.31     16.71 o 
   2  -2   4       95.82      102.33      2.94 o 
   3  -2   4       74.83       77.15      2.46 o 
   4  -2   4       76.10       86.88      3.01 o 
   5  -2   4       31.75       27.76      2.15 o 
   6  -2   4        7.86        6.99      2.90 o 
   7  -2   4        0.41        5.33      2.50 o 
   8  -2   4        2.29        0.68      1.47 o 
   9  -2   4        0.89        1.89      1.72 o 
  -8  -1   4        0.39        1.44      2.69 o 
  -7  -1   4       12.01       16.20      2.60 o 
  -6  -1   4       10.90        9.10      1.46 o 
  -5  -1   4       59.04       63.01      3.32 o 
  -4  -1   4      144.60      144.40      5.43 o 
  -3  -1   4        1.04        1.28      0.64 o 
  -2  -1   4       83.56       69.48      2.87 o 
  -1  -1   4       93.24       81.52      3.00 o 
   0  -1   4      433.24      453.46      7.60 o 
   1  -1   4      371.38      376.55     11.62 o 
   2  -1   4       27.74       27.50      1.66 o 
   3  -1   4        0.31        1.82      0.54 o 
   4  -1   4      166.68      144.56      8.98 o 
   5  -1   4       41.05       40.21      1.85 o 
   6  -1   4       11.14       12.46      1.22 o 
   7  -1   4        5.75        7.98      2.02 o 
   8  -1   4        0.52        0.53      1.15 o 
   9  -1   4        0.00        1.80      1.94 o 
  -8   0   4        1.98        3.62      5.04 o 
  -7   0   4        0.08       -0.48      1.23 o 
  -6   0   4       11.22       10.53      1.85 o 
  -5   0   4        4.64        4.09      1.14 o 
  -4   0   4       17.67       16.64      1.55 o 
  -3   0   4        4.33        6.04      0.80 o 
  -2   0   4        6.26        6.10      1.11 o 
  -1   0   4        3.19        3.79      0.62 o 
   0   0   4     2877.53     2922.56     31.57 o 
   1   0   4        0.26        0.38      1.22 o 
   2   0   4       88.38       82.27      4.44 o 
   3   0   4       70.71       78.97      2.70 o 
   4   0   4      135.95      135.68      4.72 o 
   5   0   4        8.64        8.29      0.92 o 
   6   0   4       93.05       86.02      3.46 o 
   7   0   4       35.64       32.96      2.85 o 
   8   0   4        0.02       -0.81      1.50 o 
   9   0   4        0.11       -0.58      1.70 o 
  -8   1   4        0.10        1.84      2.36 o 
  -7   1   4        7.75        8.66      2.46 o 
  -6   1   4       41.58       44.22      4.06 o 
  -5   1   4        0.01        0.71      0.69 o 
  -4   1   4       17.97       19.16      1.33 o 
  -3   1   4       19.03       17.42      1.14 o 
  -2   1   4      237.82      301.24      6.63 o 
  -1   1   4        2.53        2.36      0.44 o 
   0   1   4       75.80       78.88      1.91 o 
   1   1   4      229.11      233.04      8.68 o 
   2   1   4      134.65      128.60      2.82 o 
   3   1   4       11.05       13.30      0.83 o 
   4   1   4       71.93       72.55      2.68 o 
   5   1   4       35.87       34.75      1.87 o 
   6   1   4        0.23        0.32      0.75 o 
   7   1   4        0.04        3.07      1.83 o 
   8   1   4       14.35       12.57      2.46 o 
   9   1   4        1.71        0.96      1.49 o 
  -8   2   4        0.37        1.01      2.13 o 
  -7   2   4        0.32       -1.32      1.73 o 
  -6   2   4        9.25       10.27      1.97 o 
  -5   2   4       27.32       20.40      2.50 o 
  -4   2   4        0.07        0.05      0.35 o 
  -3   2   4        9.50        6.73      0.75 o 
  -2   2   4       28.01       25.23      1.32 o 
  -1   2   4      218.68      212.01      5.43 o 
   0   2   4       79.59       69.34      2.49 o 
   1   2   4      141.57      146.33      4.07 o 
   2   2   4      542.78      658.98     11.72 o 
   3   2   4       32.67       31.41      1.37 o 
   4   2   4       29.66       27.84      2.50 o 
   5   2   4       53.23       55.16      2.59 o 
   6   2   4      208.62      221.49      9.53 o 
   7   2   4        2.84        3.58      1.40 o 
   8   2   4        2.58        3.01      1.03 o 
   9   2   4        0.02        1.77      3.05 o 
  -7   3   4        9.79       10.00      5.40 o 
  -6   3   4        4.78        3.81      3.19 o 
  -5   3   4       69.77       62.39      7.69 o 
  -4   3   4       13.08       13.75      2.27 o 
  -3   3   4       62.52       58.26      2.38 o 
  -2   3   4      226.83      256.58      6.42 o 
  -1   3   4       83.29       83.84      3.72 o 
   0   3   4      417.06      443.71     12.65 o 
   1   3   4       62.74       70.50      2.20 o 
   2   3   4      157.83      183.52      8.81 o 
   3   3   4       18.89       21.07      1.21 o 
   4   3   4        9.97       18.47      3.35 o 
   5   3   4       39.29       38.72      2.15 o 
   6   3   4        0.38       -0.40      0.65 o 
   7   3   4        3.85        5.27      1.19 o 
   8   3   4        9.03        8.63      2.02 o 
  -7   4   4        0.73       -1.42      1.62 o 
  -6   4   4       10.21        7.35      1.99 o 
  -5   4   4       84.52      110.62      7.12 o 
  -4   4   4        3.53        5.70      1.85 o 
  -3   4   4       14.93       16.52      1.40 o 
  -2   4   4       84.48       84.27      5.23 o 
  -1   4   4      121.98      135.07      7.53 o 
   0   4   4        8.76       13.94      1.13 o 
   1   4   4       81.04       85.73      3.27 o 
   2   4   4        5.64        9.02      0.92 o 
   3   4   4      601.94      617.75     13.59 o 
   4   4   4      280.89      274.37     18.18 o 
   5   4   4       11.94       11.52      1.24 o 
   6   4   4        6.09        7.09      1.15 o 
   7   4   4        4.92        5.89      1.53 o 
   8   4   4        8.73        9.80      3.01 o 
  -7   5   4        2.54        2.43      3.70 o 
  -6   5   4        0.09        9.12      3.48 o 
  -5   5   4       73.04       73.06      5.38 o 
  -4   5   4       24.62       29.45      3.42 o 
  -3   5   4       17.66       19.44      2.65 o 
  -2   5   4       65.32       68.89      2.91 o 
  -1   5   4        5.79        6.71      1.13 o 
   0   5   4       10.74        8.69      1.97 o 
   1   5   4       67.93       68.67      2.65 o 
   2   5   4        5.07        3.98      0.70 o 
   3   5   4       65.33       64.26      2.62 o 
   4   5   4       13.78       12.24      1.37 o 
   5   5   4      146.16      153.49      8.56 o 
   6   5   4       39.02       34.71      4.16 o 
   7   5   4        1.53        2.33      1.70 o 
   8   5   4        2.53        3.70      4.15 o 
  -6   6   4        1.20        1.47      2.69 o 
  -5   6   4       10.36       11.49      2.08 o 
  -4   6   4        7.06        2.53      2.10 o 
  -3   6   4      190.39      184.57     22.82 o 
  -2   6   4      107.99      116.15      5.02 o 
  -1   6   4        6.03        7.94      1.33 o 
   0   6   4       18.08       17.21      1.48 o 
   1   6   4        7.19        5.54      0.97 o 
   2   6   4      104.18       86.04      4.69 o 
   3   6   4        1.63        4.20      1.57 o 
   4   6   4       55.11       52.59      6.47 o 
   5   6   4        8.60        6.54      1.45 o 
   6   6   4        4.67        4.86      1.97 o 
   7   6   4        4.94       10.17      7.05 o 
  -6   7   4        0.08        0.00      2.83 o 
  -5   7   4        0.39        2.61      2.24 o 
  -4   7   4        9.36        5.81      3.55 o 
  -3   7   4       42.54       49.83      4.24 o 
  -2   7   4        0.33        1.23      1.30 o 
  -1   7   4        1.34        3.19      1.30 o 
   0   7   4      198.15      185.30      6.60 o 
   1   7   4      217.41      188.82      6.46 o 
   2   7   4        0.48        0.87      1.00 o 
   3   7   4        0.48        4.65      2.43 o 
   4   7   4       17.12       17.45      4.02 o 
   5   7   4        4.32        4.71      2.37 o 
   6   7   4        5.14        6.39      2.45 o 
   7   7   4        6.41        5.90      2.74 o 
  -5   8   4        3.23        6.67      2.53 o 
  -4   8   4        1.33        0.51      1.47 o 
  -3   8   4        1.60        1.01      1.72 o 
  -2   8   4       33.13       37.92      3.01 o 
  -1   8   4        2.26        5.84      1.44 o 
   0   8   4        0.53        2.23      1.88 o 
   1   8   4        3.43        4.75      2.15 o 
   2   8   4       21.35       22.31      5.05 o 
   3   8   4       12.34       12.27      2.43 o 
   4   8   4        7.18       14.02      3.35 o 
   5   8   4        0.03        0.78      1.53 o 
   6   8   4        0.80        0.98      2.10 o 
  -4   9   4        2.99        3.87      2.25 o 
  -3   9   4        3.65        8.40      2.31 o 
  -2   9   4        1.10        1.83      3.64 o 
  -1   9   4        0.14        2.07      2.05 o 
   0   9   4        5.87        8.74      2.08 o 
   1   9   4        0.18        1.53      1.71 o 
   2   9   4        0.58        2.84      1.66 o 
   3   9   4        0.64       -0.09      2.04 o 
   4   9   4        0.58        5.18      1.81 o 
   5   9   4        0.62        2.50      2.12 o 
  -2  10   4        5.90        5.30      4.23 o 
  -1  10   4        2.35        2.11      2.88 o 
   0  10   4        0.45        0.40      1.81 o 
   1  10   4        3.44        3.18      2.15 o 
   2  10   4        0.43        1.29      3.15 o 
   3  10   4        3.56        7.00      2.25 o 
  -2  -9   5        0.89       -1.16      1.35 o 
  -1  -9   5       20.87       28.04      6.19 o 
   0  -9   5        6.74        6.44      2.50 o 
   1  -9   5        1.04        1.39      1.52 o 
   2  -9   5        0.09        0.48      1.31 o 
   3  -9   5        1.07        1.37      1.97 o 
  -3  -8   5        1.55        1.33      2.01 o 
  -2  -8   5        2.93        1.74      3.14 o 
  -1  -8   5        0.12        1.61      2.31 o 
   0  -8   5        0.57        0.70      1.74 o 
   1  -8   5        1.25        0.31      1.39 o 
   2  -8   5        4.72        0.36      1.55 o 
   3  -8   5        9.72        8.73      1.47 o 
   4  -8   5        1.89        6.51      4.18 o 
   5  -8   5        2.25        5.21      2.74 o 
  -5  -7   5        6.75        5.70      2.13 o 
  -4  -7   5        8.87       10.46      3.80 o 
  -3  -7   5        0.53       -0.65      1.29 o 
  -2  -7   5        7.45        7.62      2.02 o 
  -1  -7   5        0.30        2.84      1.69 o 
   0  -7   5        0.08       -1.56      1.56 o 
   1  -7   5        3.64        4.09      1.13 o 
   2  -7   5        4.17        2.37      1.15 o 
   3  -7   5        0.80        0.65      1.95 o 
   4  -7   5        0.33        1.20      2.11 o 
   5  -7   5       13.72       10.96      2.77 o 
   6  -7   5        0.27        2.51      4.34 o 
  -5  -6   5        2.74       -0.07      2.43 o 
  -4  -6   5       22.24       17.34      3.18 o 
  -3  -6   5       17.78       16.85      2.75 o 
  -2  -6   5        3.06        5.05      1.83 o 
  -1  -6   5       11.06        8.75      1.67 o 
   0  -6   5        7.52        8.89      1.42 o 
   1  -6   5       16.86       16.60      1.70 o 
   2  -6   5        7.94        9.88      1.51 o 
   3  -6   5        8.93        6.67      1.45 o 
   4  -6   5       14.10       14.95      2.41 o 
   5  -6   5       25.33       28.55      7.00 o 
   6  -6   5        1.15        1.77      1.62 o 
   7  -6   5        0.27       -0.92      1.92 o 
  -5  -5   5        2.47        3.06      2.03 o 
  -3  -5   5        0.52        1.17      1.43 o 
  -2  -5   5       11.34        9.82      2.13 o 
  -1  -5   5       30.31       27.59      2.37 o 
   0  -5   5       71.01       64.94      4.47 o 
   1  -5   5        0.74        1.82      0.63 o 
   2  -5   5        5.63        6.37      1.05 o 
   3  -5   5       10.22       12.55      1.41 o 
   4  -5   5        1.51        3.20      0.97 o 
   5  -5   5       34.26       39.61      3.68 o 
   6  -5   5       11.71       13.86      2.60 o 
   7  -5   5        2.90        3.69      4.20 o 
  -6  -4   5        9.22        5.71      1.97 o 
  -5  -4   5        6.89        7.91      2.45 o 
  -4  -4   5        3.25        3.59      1.21 o 
  -3  -4   5       17.04       16.33      1.87 o 
  -2  -4   5        2.40        3.33      0.83 o 
  -1  -4   5       38.76       34.27      1.72 o 
   0  -4   5        0.16        1.58      1.23 o 
   1  -4   5        0.26        0.33      0.51 o 
   2  -4   5       96.26      106.07      3.94 o 
   3  -4   5        0.82        2.82      0.96 o 
   4  -4   5        5.36        8.76      2.20 o 
   5  -4   5       29.99       24.71      1.70 o 
   6  -4   5        0.21        3.69      1.25 o 
   7  -4   5        0.03        3.37      3.57 o 
   8  -4   5        0.02       -0.03      1.51 o 
  -7  -3   5        0.88        0.36      2.49 o 
  -6  -3   5        1.34        1.66      1.40 o 
  -5  -3   5        9.14       12.59      1.68 o 
  -4  -3   5        1.01        0.98      1.23 o 
  -3  -3   5        0.03        1.66      0.79 o 
  -2  -3   5       52.04       50.66      2.38 o 
  -1  -3   5       31.52       34.06      1.64 o 
   0  -3   5        9.19        9.45      0.80 o 
   1  -3   5       12.86       17.43      1.02 o 
   2  -3   5      105.39      107.99      4.48 o 
   3  -3   5        3.49        4.74      0.95 o 
   4  -3   5        8.24        7.56      0.94 o 
   5  -3   5       12.76       10.05      1.13 o 
   6  -3   5       53.98       52.79      5.40 o 
   7  -3   5        9.25       11.10      2.37 o 
   8  -3   5        0.18       -0.06      1.09 o 
  -7  -2   5       23.40       19.22      4.78 o 
  -6  -2   5       27.40       29.52      2.57 o 
  -5  -2   5        9.01        9.76      1.69 o 
  -4  -2   5       49.76       55.22      3.14 o 
  -3  -2   5       39.27       50.29      2.55 o 
  -2  -2   5        4.48        4.40      0.90 o 
  -1  -2   5      173.41      182.71      6.31 o 
   0  -2   5      292.07      339.29     12.34 o 
   1  -2   5       59.62       65.23      3.04 o 
   2  -2   5       72.45       77.58      2.42 o 
   3  -2   5      300.61      351.14      8.37 o 
   4  -2   5       25.65       29.23      1.59 o 
   5  -2   5        0.72        0.07      0.57 o 
   6  -2   5       12.12       11.37      2.10 o 
   7  -2   5        0.03        0.45      1.20 o 
   8  -2   5        8.49       11.57      1.95 o 
   9  -2   5        1.03        0.94      1.61 o 
  -7  -1   5        0.12        5.26      3.01 o 
  -6  -1   5        3.45        3.78      2.63 o 
  -5  -1   5       32.39       34.50      2.57 o 
  -4  -1   5        1.19        0.16      0.64 o 
  -3  -1   5        1.24        2.11      1.19 o 
  -2  -1   5       12.60       16.81      1.05 o 
  -1  -1   5      500.63      489.21     10.02 o 
   0  -1   5      167.51      172.46      5.61 o 
   1  -1   5        0.17        1.29      0.47 o 
   2  -1   5       62.91       61.84      3.85 o 
   3  -1   5       29.03       31.84      1.26 o 
   4  -1   5      327.75      370.00     11.91 o 
   5  -1   5        7.88        4.12      0.74 o 
   6  -1   5       14.52       16.46      1.42 o 
   7  -1   5        0.22        0.95      1.32 o 
   8  -1   5        1.76        1.32      1.99 o 
   9  -1   5        0.38        0.20      1.65 o 
  -7   0   5        5.59        6.48      2.80 o 
  -6   0   5        0.01       -0.12      1.73 o 
  -5   0   5        0.01        1.41      0.95 o 
  -4   0   5       53.85       52.38      3.13 o 
  -3   0   5       15.18       13.91      1.16 o 
  -2   0   5       70.78       74.60      2.62 o 
  -1   0   5      418.26      427.50      8.43 o 
   0   0   5       23.47       27.07      1.04 o 
   1   0   5       40.91       34.18      5.80 o 
   2   0   5      225.99      198.79      7.14 o 
   3   0   5      105.18      107.56      2.82 o 
   4   0   5       59.81       49.63      2.01 o 
   5   0   5       15.31       13.23      1.25 o 
   6   0   5       80.40       91.39      3.96 o 
   7   0   5        2.17        2.31      0.99 o 
   8   0   5        1.41        0.74      1.71 o 
   9   0   5        0.00        0.85      1.28 o 
  -7   1   5        4.37        5.17      2.23 o 
  -6   1   5        3.55        5.54      2.97 o 
  -5   1   5       27.55       26.72      2.43 o 
  -4   1   5        0.46        0.63      1.29 o 
  -3   1   5       18.99       16.88      1.20 o 
  -2   1   5      611.76      667.83     22.37 o 
  -1   1   5       39.20       42.90      1.69 o 
   0   1   5      983.96     1098.84     15.87 o 
   1   1   5       94.01      100.81      4.99 o 
   2   1   5      307.75      306.90      8.31 o 
   3   1   5       78.36       78.21      7.61 o 
   4   1   5       51.27       54.84      2.14 o 
   5   1   5       11.01       11.34      1.07 o 
   6   1   5      231.99      248.38     11.35 o 
   7   1   5       20.04       22.61      2.31 o 
   8   1   5       20.55       19.62      2.92 o 
   9   1   5        1.70        0.87      1.54 o 
  -7   2   5        0.26       -0.72      1.46 o 
  -6   2   5        9.66        6.71      1.95 o 
  -5   2   5        0.34        0.59      1.23 o 
  -4   2   5       15.40       13.05      1.19 o 
  -3   2   5       95.84      108.29      3.56 o 
  -2   2   5      104.24       88.32      7.09 o 
  -1   2   5      162.80      177.78      4.60 o 
   0   2   5      442.39      510.10      9.72 o 
   1   2   5      154.15      156.47      6.41 o 
   2   2   5       64.30       83.93      2.42 o 
   3   2   5      209.62      206.14      5.20 o 
   4   2   5       25.13       28.65      1.53 o 
   5   2   5        0.83        0.37      0.78 o 
   6   2   5      106.51      101.57      4.27 o 
   7   2   5       34.06       32.19      2.55 o 
   8   2   5        9.62        5.91      1.29 o 
   9   2   5        0.08       -0.12      1.54 o 
  -7   3   5        1.44        1.69      3.14 o 
  -6   3   5        0.02       -0.40      1.30 o 
  -5   3   5       71.25       64.42      6.12 o 
  -4   3   5        5.37        4.01      1.37 o 
  -3   3   5       20.91       20.86      1.60 o 
  -2   3   5        5.73        5.12      0.82 o 
  -1   3   5       46.15       42.12      1.72 o 
   0   3   5      112.63      143.97      4.17 o 
   1   3   5       42.67       40.61      1.60 o 
   2   3   5      185.85      194.76      5.01 o 
   3   3   5       94.57      110.41      4.33 o 
   4   3   5        0.05        0.58      0.45 o 
   5   3   5       39.94       43.29      2.32 o 
   6   3   5       11.29       11.68      1.79 o 
   7   3   5        0.16        1.42      0.76 o 
   8   3   5        2.51        3.84      1.59 o 
  -7   4   5        2.38       -0.04      2.57 o 
  -6   4   5       16.19       15.41      2.61 o 
  -5   4   5       10.03        7.71      2.02 o 
  -4   4   5       57.11       62.08      4.85 o 
  -3   4   5        4.15        5.40      1.75 o 
  -2   4   5        5.48        4.54      2.12 o 
  -1   4   5       36.85       29.94      1.70 o 
   0   4   5      108.54      112.07      3.54 o 
   1   4   5      316.05      364.12     14.40 o 
   2   4   5        0.46        1.35      0.93 o 
   3   4   5       73.49       74.57      4.53 o 
   4   4   5       96.96       93.00      5.66 o 
   5   4   5       52.06       46.61      3.40 o 
   6   4   5       13.40       14.09      1.52 o 
   7   4   5       15.96       17.52      2.64 o 
   8   4   5        1.11        0.27      1.58 o 
  -6   5   5        0.14       -1.48      1.54 o 
  -5   5   5        5.08        8.94      2.30 o 
  -4   5   5        4.19        2.38      2.34 o 
  -3   5   5      409.84      408.07     27.49 o 
  -2   5   5      281.80      285.78      8.86 o 
  -1   5   5      100.00       95.05      4.00 o 
   0   5   5        6.69        5.64      1.20 o 
   1   5   5       56.32       62.16      2.77 o 
   2   5   5       14.62       11.31      1.09 o 
   3   5   5       32.58       31.51      2.77 o 
   4   5   5        3.75        5.36      1.23 o 
   5   5   5       14.25       11.55      1.97 o 
   6   5   5        0.49        0.91      2.57 o 
   7   5   5        0.27        1.41      1.49 o 
   8   5   5        2.60        0.86      1.98 o 
  -6   6   5        0.96        2.24      1.86 o 
  -5   6   5        1.86        2.96      1.54 o 
  -4   6   5        1.08        6.34      2.40 o 
  -3   6   5       18.55       17.85      2.74 o 
  -2   6   5       67.53       64.74      3.38 o 
  -1   6   5       80.36       82.04      3.94 o 
   0   6   5        6.75        9.07      1.85 o 
   1   6   5        6.16        6.94      1.02 o 
   2   6   5       68.98       65.47      3.03 o 
   3   6   5        0.18        1.70      0.82 o 
   4   6   5       17.92       17.29      1.93 o 
   5   6   5       15.41       16.94      6.16 o 
   6   6   5        0.27       13.16      9.08 o 
   7   6   5        0.17        0.58      1.49 o 
  -5   7   5        0.13        2.49      2.32 o 
  -4   7   5       10.58       10.91      2.42 o 
  -3   7   5        2.41        3.95      2.26 o 
  -2   7   5        0.15        0.62      1.08 o 
  -1   7   5        1.22        4.69      1.27 o 
   0   7   5        1.70        2.55      1.45 o 
   1   7   5       31.17       31.54      4.55 o 
   2   7   5        1.13        1.83      0.82 o 
   3   7   5       14.30       16.75      2.39 o 
   4   7   5        1.21        1.89      1.21 o 
   5   7   5       12.55       12.69      2.30 o 
   6   7   5        0.06        1.82      1.63 o 
  -4   8   5        3.66        6.45      2.67 o 
  -3   8   5        3.44        4.57      1.86 o 
  -2   8   5       20.01       21.35      2.96 o 
  -1   8   5        9.05       11.03      2.00 o 
   0   8   5        5.54        5.20      1.09 o 
   1   8   5        1.77        1.62      1.22 o 
   2   8   5       18.20       21.10      2.60 o 
   3   8   5        1.83        6.37      2.28 o 
   4   8   5        2.95        4.99      1.75 o 
   5   8   5        1.62        0.97      1.27 o 
   6   8   5        0.36        0.93      1.73 o 
  -3   9   5        0.46       -0.25      1.49 o 
  -2   9   5        0.65       -1.33      1.83 o 
  -1   9   5        3.92        4.94      1.86 o 
   0   9   5        0.31        1.07      1.75 o 
   1   9   5        1.24        1.27      1.44 o 
   2   9   5       33.29       40.35      5.50 o 
   3   9   5        8.39       10.76      2.26 o 
   4   9   5        5.13        5.36      2.08 o 
  -1  10   5        1.83        3.51      2.19 o 
   0  10   5        0.30        3.78      3.84 o 
   1  10   5        2.42        2.59      2.01 o 
   2  10   5        0.06       -0.99      2.22 o 
  -1  -9   6        1.41        1.87      2.46 o 
   0  -9   6        1.21        5.06      1.84 o 
   1  -9   6        0.04        0.18      1.06 o 
   2  -9   6        0.06        0.78      1.74 o 
  -3  -8   6        0.14       -2.01      2.67 o 
  -2  -8   6        4.17       10.72      4.10 o 
  -1  -8   6        3.84        5.42      1.79 o 
   0  -8   6        1.45        3.79      1.67 o 
   1  -8   6       10.04       10.33      1.77 o 
   2  -8   6        3.29        4.41      1.97 o 
   3  -8   6        2.50        4.69      1.49 o 
   4  -8   6        0.06       -0.71      2.05 o 
   5  -8   6        0.02        0.12      1.77 o 
  -4  -7   6        4.85        4.79      1.81 o 
  -3  -7   6        6.43        6.32      1.94 o 
  -2  -7   6        0.46        1.16      3.10 o 
  -1  -7   6        0.19        0.42      0.97 o 
   0  -7   6        0.26        1.40      2.02 o 
   1  -7   6        0.07       -0.15      0.79 o 
   2  -7   6        1.52        0.69      0.85 o 
   3  -7   6        0.79        4.06      1.16 o 
   4  -7   6        6.95        9.31      1.71 o 
   5  -7   6        0.13       -1.10      1.51 o 
   6  -7   6        0.32       -0.31      1.80 o 
  -5  -6   6        0.74       -1.12      1.70 o 
  -4  -6   6        5.45        3.11      1.99 o 
  -3  -6   6        6.75        5.53      1.68 o 
  -2  -6   6        0.02        2.34      1.13 o 
  -1  -6   6        4.61        4.01      2.35 o 
   0  -6   6        1.53        2.45      0.95 o 
   1  -6   6       15.02       15.16      1.63 o 
   2  -6   6       60.52       68.52      3.40 o 
   3  -6   6        1.96        2.77      1.74 o 
   4  -6   6       72.21       81.05      4.24 o 
   5  -6   6        1.71        1.38      1.23 o 
   6  -6   6       11.57        6.29      1.75 o 
   7  -6   6        3.86        4.45      2.05 o 
  -6  -5   6        0.32        1.47      2.91 o 
  -5  -5   6        1.67       -0.01      1.45 o 
  -4  -5   6        0.04        0.05      2.04 o 
  -3  -5   6        0.05        0.41      1.55 o 
  -2  -5   6       18.02       18.22      2.45 o 
  -1  -5   6       22.30       16.16      2.43 o 
   0  -5   6       10.24        8.38      1.64 o 
   1  -5   6       12.48       13.23      1.41 o 
   2  -5   6        4.08        1.76      1.80 o 
   3  -5   6        7.16        7.71      1.22 o 
   4  -5   6        0.18        1.07      1.35 o 
   5  -5   6        4.16        3.85      1.27 o 
   6  -5   6        4.37        5.42      1.67 o 
   7  -5   6        0.54       -0.45      1.64 o 
  -6  -4   6        0.15        2.67      2.37 o 
  -5  -4   6        2.77        4.80      2.11 o 
  -4  -4   6        0.23        1.82      2.59 o 
  -3  -4   6        7.81        8.28      1.42 o 
  -2  -4   6        6.92        5.07      2.48 o 
  -1  -4   6       52.57       47.35      2.20 o 
   0  -4   6        1.43        2.44      0.70 o 
   1  -4   6        8.12        7.30      0.96 o 
   2  -4   6       16.13       14.51      1.47 o 
   3  -4   6       26.14       26.87      1.85 o 
   4  -4   6       37.07       49.48      3.04 o 
   5  -4   6       29.30       25.97      1.81 o 
   6  -4   6        0.80        2.68      1.19 o 
   7  -4   6        2.43        3.17      1.81 o 
   8  -4   6        0.01       -1.91      1.94 o 
  -6  -3   6       24.29       20.12      3.11 o 
  -5  -3   6        0.33        0.95      1.22 o 
  -4  -3   6        8.92        6.83      1.14 o 
  -3  -3   6        1.23        4.43      1.21 o 
  -2  -3   6        1.03        0.74      0.61 o 
  -1  -3   6        0.18        0.26      0.80 o 
   0  -3   6        2.39        3.25      0.65 o 
   1  -3   6      110.97      128.42      4.13 o 
   2  -3   6        0.04        1.44      1.15 o 
   3  -3   6      107.87      121.34      4.30 o 
   4  -3   6       48.95       44.00      2.20 o 
   5  -3   6        6.81        5.81      0.95 o 
   6  -3   6       46.11       40.56      7.83 o 
   7  -3   6        2.36        2.68      2.02 o 
   8  -3   6        0.43        3.55      2.93 o 
  -6  -2   6        0.12       -0.26      1.05 o 
  -5  -2   6       68.07       64.27      3.86 o 
  -4  -2   6      148.29      159.45      6.30 o 
  -3  -2   6        1.13        2.54      0.77 o 
  -2  -2   6       35.25       34.24      1.83 o 
  -1  -2   6       43.24       43.10      1.99 o 
   0  -2   6      452.14      488.75     10.42 o 
   1  -2   6       39.73       26.70      3.72 o 
   2  -2   6       14.12       16.87      1.01 o 
   3  -2   6        1.09        1.54      0.68 o 
   4  -2   6        6.84        6.48      0.89 o 
   5  -2   6        2.92        4.60      0.95 o 
   6  -2   6       22.83       22.67      1.66 o 
   7  -2   6        0.65        0.04      0.93 o 
   8  -2   6        0.18       -0.44      1.30 o 
  -7  -1   6        0.30        2.78      1.68 o 
  -6  -1   6        0.09        0.14      1.97 o 
  -5  -1   6        7.76        9.37      1.65 o 
  -4  -1   6        7.51        8.36      1.22 o 
  -3  -1   6      111.76      109.83      4.38 o 
  -2  -1   6       82.46       90.80      4.30 o 
  -1  -1   6      347.12      341.24      8.03 o 
   0  -1   6     1414.18     1515.33     24.58 o 
   1  -1   6        0.26        1.17      0.29 o 
   2  -1   6       45.15       46.59      1.46 o 
   3  -1   6        0.51        0.33      0.62 o 
   4  -1   6       94.06      103.92      3.79 o 
   5  -1   6       27.85       26.68      1.76 o 
   6  -1   6        3.00        5.96      1.40 o 
   7  -1   6        3.18        2.85      1.29 o 
   8  -1   6        0.14        1.70      1.71 o 
   9  -1   6        0.51        0.65      1.74 o 
  -7   0   6        9.52        8.00      3.91 o 
  -6   0   6        8.65       10.53      2.05 o 
  -5   0   6        1.04        2.80      1.12 o 
  -4   0   6       78.08       80.97      6.65 o 
  -3   0   6       18.86       18.90      1.52 o 
  -2   0   6       32.94       28.64      1.57 o 
  -1   0   6      203.41      197.48      5.02 o 
   0   0   6        0.77        0.64      0.33 o 
   1   0   6      113.67      113.96      4.45 o 
   2   0   6      468.28      455.86     13.27 o 
   3   0   6        0.03        0.51      0.41 o 
   4   0   6        2.71        3.31      0.72 o 
   5   0   6       11.87       10.52      1.02 o 
   6   0   6        2.44        3.52      0.96 o 
   7   0   6        6.14        6.99      1.42 o 
   8   0   6       13.39       15.26      4.22 o 
   9   0   6        1.54        1.06      1.93 o 
  -7   1   6        1.56        5.11      3.78 o 
  -6   1   6       24.74       27.03      4.41 o 
  -5   1   6       26.78       25.76      2.18 o 
  -4   1   6       33.44       36.79      2.41 o 
  -3   1   6       74.39       73.59      3.02 o 
  -2   1   6        0.40        0.50      0.58 o 
  -1   1   6        0.21        4.31      1.40 o 
   0   1   6       51.74       59.10      2.61 o 
   1   1   6        6.44        4.56      0.87 o 
   2   1   6      114.88      123.69      4.86 o 
   3   1   6       21.42       18.82      1.07 o 
   4   1   6        0.71        0.01      0.38 o 
   5   1   6       72.27       75.81      3.26 o 
   6   1   6       94.80       86.70      5.74 o 
   7   1   6       19.06       17.84      1.77 o 
   8   1   6       17.88       18.13      2.87 o 
   9   1   6        0.01        1.62      1.67 o 
  -7   2   6        6.19        5.42      2.08 o 
  -6   2   6        0.78        0.15      1.29 o 
  -5   2   6        5.16        2.91      2.07 o 
  -4   2   6       16.01       14.34      1.35 o 
  -3   2   6        5.29        4.82      0.92 o 
  -2   2   6        0.00        1.00      0.71 o 
  -1   2   6      161.73      160.61      8.56 o 
   0   2   6      246.71      244.87      8.47 o 
   1   2   6       43.99       38.08      1.31 o 
   2   2   6      785.95      779.87     23.51 o 
   3   2   6       12.43       15.87      0.99 o 
   4   2   6       64.63       68.13      2.74 o 
   5   2   6       36.77       37.19      2.20 o 
   6   2   6       20.15       20.35      1.80 o 
   7   2   6        1.13        2.48      0.94 o 
   8   2   6       17.50       15.77      2.00 o 
  -7   3   6        0.55        0.03      1.71 o 
  -6   3   6       27.61       28.51      6.25 o 
  -5   3   6        1.81        3.23      1.93 o 
  -4   3   6       65.97       64.72      4.58 o 
  -3   3   6       35.09       34.72      2.06 o 
  -2   3   6      141.39      131.02      4.33 o 
  -1   3   6       12.00        9.07      0.88 o 
   0   3   6       35.30       50.29      3.48 o 
   1   3   6       57.01       56.45      2.17 o 
   2   3   6       80.48       72.37      4.37 o 
   3   3   6        1.76        2.14      0.66 o 
   4   3   6       65.72       61.31      2.77 o 
   5   3   6       35.08       36.75      2.09 o 
   6   3   6        0.48        1.18      0.72 o 
   7   3   6        2.54        2.25      0.98 o 
   8   3   6        1.13        2.04      2.11 o 
  -6   4   6        0.35        2.69      2.41 o 
  -5   4   6       11.83       12.84      2.36 o 
  -4   4   6        0.74        0.48      2.68 o 
  -3   4   6      118.23      125.61      4.79 o 
  -2   4   6      113.97      106.23      4.64 o 
  -1   4   6        1.94        2.30      0.73 o 
   0   4   6        0.31       -0.32      0.52 o 
   1   4   6        8.00       10.83      1.17 o 
   2   4   6        0.22        2.07      1.07 o 
   3   4   6       84.85       72.32      2.96 o 
   4   4   6        0.71        3.04      1.14 o 
   5   4   6      128.96      117.30     10.13 o 
   6   4   6        5.90        8.26      1.39 o 
   7   4   6        0.77        2.58      1.91 o 
   8   4   6        1.56        1.82      3.31 o 
  -6   5   6        8.01        7.49      6.48 o 
  -5   5   6        0.01        2.66      1.95 o 
  -4   5   6        3.97        4.94      1.53 o 
  -3   5   6      101.37       97.38      6.43 o 
  -2   5   6       33.35       34.20      2.36 o 
  -1   5   6      264.33      299.64      9.89 o 
   0   5   6      343.58      382.98     11.23 o 
   1   5   6      180.73      183.84      6.18 o 
   2   5   6       82.40       83.30      3.70 o 
   3   5   6       88.56       81.25      3.51 o 
   4   5   6       36.44       32.08      2.01 o 
   5   5   6        0.01        0.39      1.27 o 
   6   5   6        4.67        7.69      1.72 o 
   7   5   6       41.19       48.28      5.01 o 
   8   5   6        0.37       -1.62      1.62 o 
  -5   6   6        1.60        1.44      2.16 o 
  -4   6   6       22.39       23.79      4.47 o 
  -3   6   6        2.32        7.90      3.25 o 
  -2   6   6       69.75       77.96      3.98 o 
  -1   6   6       96.88      110.42      5.08 o 
   0   6   6      435.59      455.59     15.28 o 
   1   6   6       17.63       17.27      1.58 o 
   2   6   6       52.70       48.05      2.82 o 
   3   6   6        6.21        5.89      1.02 o 
   4   6   6       12.56       15.57      1.92 o 
   5   6   6        0.00        0.81      2.21 o 
   6   6   6        0.11        2.27      3.55 o 
   7   6   6       11.12        7.73      2.18 o 
  -5   7   6        0.25        2.30      1.95 o 
  -4   7   6        1.63        3.01      2.27 o 
  -3   7   6       11.35       14.64      2.37 o 
  -2   7   6        4.35        5.59      1.20 o 
  -1   7   6       44.54       48.97      3.35 o 
   0   7   6       35.66       32.30      2.37 o 
   1   7   6        2.92        4.50      1.00 o 
   2   7   6       18.59       14.68      1.52 o 
   3   7   6        1.85        1.72      2.30 o 
   4   7   6        0.69        0.34      1.18 o 
   5   7   6        1.01       -0.07      1.54 o 
   6   7   6        1.81        3.94      2.56 o 
  -4   8   6       11.90       12.80      2.98 o 
  -3   8   6        4.49        6.87      3.83 o 
  -2   8   6        1.05        4.87      2.07 o 
  -1   8   6        1.09        1.83      1.07 o 
   0   8   6        0.00        0.27      1.16 o 
   1   8   6        1.37        2.33      1.21 o 
   2   8   6        4.17        3.05      1.33 o 
   3   8   6        2.19        1.60      1.70 o 
   4   8   6        5.48        5.80      1.68 o 
   5   8   6        0.02       -1.23      1.73 o 
  -3   9   6        8.48       15.52      3.72 o 
  -2   9   6        2.91        0.51      1.51 o 
  -1   9   6       19.61       30.67      5.09 o 
   0   9   6        2.56        1.20      1.75 o 
   1   9   6       11.60       10.62      3.34 o 
   2   9   6        3.99        5.29      1.99 o 
   3   9   6       19.34       16.95      4.04 o 
   4   9   6        2.40        6.20      2.68 o 
   0  10   6        0.03       -1.66      3.03 o 
   1  10   6        1.61        2.40      2.39 o 
  -2  -8   7        0.86        4.08      2.00 o 
  -1  -8   7        0.83        1.44      2.05 o 
   0  -8   7        1.13        2.08      1.88 o 
   1  -8   7        0.78        2.59      1.56 o 
   2  -8   7       12.64       14.76      2.89 o 
   3  -8   7        1.97        5.04      2.85 o 
   4  -8   7        0.66       -0.83      1.32 o 
  -3  -7   7        0.22        1.21      1.46 o 
  -2  -7   7        4.54        8.16      3.63 o 
  -1  -7   7        0.93        0.91      1.11 o 
   0  -7   7        4.63        5.77      1.68 o 
   1  -7   7        0.11        1.89      2.28 o 
   2  -7   7        0.88        2.06      1.82 o 
   3  -7   7        2.40        3.73      1.20 o 
   4  -7   7        0.10        0.86      1.72 o 
   5  -7   7        2.47       -0.56      1.69 o 
  -4  -6   7        1.08        4.21      3.15 o 
  -3  -6   7        0.80        2.13      2.36 o 
  -2  -6   7       15.62        9.51      2.38 o 
  -1  -6   7       30.23       25.04      2.99 o 
   0  -6   7        9.14        9.29      1.19 o 
   1  -6   7        0.53        0.47      0.91 o 
   2  -6   7        6.68        7.38      1.52 o 
   3  -6   7        5.48        7.69      1.33 o 
   4  -6   7        0.16        0.62      1.32 o 
   5  -6   7        6.73        7.16      2.21 o 
   6  -6   7        8.76       13.92      2.36 o 
  -5  -5   7        0.02       -1.43      1.43 o 
  -4  -5   7        8.75        9.50      2.08 o 
  -3  -5   7        7.88       10.54      2.43 o 
  -2  -5   7       11.60       10.27      1.70 o 
  -1  -5   7        5.14        5.29      0.98 o 
   0  -5   7       14.95       13.47      1.56 o 
   1  -5   7        5.92        4.88      0.88 o 
   2  -5   7        1.03        2.47      0.86 o 
   3  -5   7        4.35        6.95      1.29 o 
   4  -5   7       19.96       29.74      2.31 o 
   5  -5   7        0.99        1.55      1.22 o 
   6  -5   7       10.61       11.11      2.06 o 
   7  -5   7        0.41        2.14      3.15 o 
  -6  -4   7        3.64        1.56      2.07 o 
  -5  -4   7        1.26       -0.22      1.18 o 
  -4  -4   7        5.43        2.61      1.49 o 
  -3  -4   7        1.69        4.42      1.19 o 
  -2  -4   7       26.40       21.72      1.81 o 
  -1  -4   7        7.77        8.27      1.01 o 
   0  -4   7        4.25        4.81      0.82 o 
   1  -4   7       27.29       24.44      2.56 o 
   2  -4   7        0.03        0.94      0.76 o 
   3  -4   7        1.04        1.61      1.02 o 
   4  -4   7        0.04       -0.05      0.79 o 
   5  -4   7        0.02        2.27      1.11 o 
   6  -4   7        0.54       -0.79      1.40 o 
   7  -4   7        0.92        1.00      2.25 o 
  -6  -3   7        0.07       -1.75      1.78 o 
  -5  -3   7        5.11        4.76      1.47 o 
  -4  -3   7       12.77       12.17      1.86 o 
  -3  -3   7       26.56       34.67      2.36 o 
  -2  -3   7        0.02        0.80      0.82 o 
  -1  -3   7        8.69        8.62      1.02 o 
   0  -3   7       11.09        8.80      0.95 o 
   1  -3   7        0.59        2.95      1.77 o 
   2  -3   7        6.25        6.48      0.73 o 
   3  -3   7       10.18       21.23      6.78 o 
   4  -3   7        1.19        1.08      0.67 o 
   5  -3   7        0.74        3.10      0.97 o 
   6  -3   7        2.29        0.32      0.87 o 
   7  -3   7        0.70       -1.34      1.75 o 
   8  -3   7        0.27        1.45      1.56 o 
  -6  -2   7        1.11        3.57      2.01 o 
  -5  -2   7        1.26        3.45      1.23 o 
  -4  -2   7        7.23        3.98      1.51 o 
  -3  -2   7       52.30       51.62      2.84 o 
  -2  -2   7      140.30      130.86      4.85 o 
  -1  -2   7        9.38        9.54      0.89 o 
   0  -2   7        0.66        2.76      0.73 o 
   1  -2   7      101.73       98.47      4.36 o 
   2  -2   7       31.12       28.69      1.34 o 
   3  -2   7       80.04       84.38      3.25 o 
   4  -2   7       83.76       82.56      8.15 o 
   5  -2   7       80.37       80.72      3.42 o 
   6  -2   7        3.63        2.72      1.00 o 
   7  -2   7        0.01       -1.19      1.19 o 
   8  -2   7        0.91        0.20      1.50 o 
  -6  -1   7        4.58        7.22      2.45 o 
  -5  -1   7        8.50        9.05      2.39 o 
  -4  -1   7       13.71       15.07      1.87 o 
  -3  -1   7       98.60      104.13      4.34 o 
  -2  -1   7      147.30      142.68      5.03 o 
  -1  -1   7       79.78       77.59      2.82 o 
   0  -1   7      719.42      725.02     31.16 o 
   1  -1   7        0.46        0.43      0.22 o 
   2  -1   7       39.22       42.98      2.52 o 
   3  -1   7       11.65        9.69      0.81 o 
   4  -1   7        4.40        3.51      0.69 o 
   5  -1   7        1.86        3.14      0.95 o 
   6  -1   7        1.56        1.86      1.04 o 
   7  -1   7       14.00       16.51      2.10 o 
   8  -1   7        0.74       -2.09      2.11 o 
  -7   0   7        1.84        3.39      2.66 o 
  -6   0   7        3.63        3.47      2.18 o 
  -5   0   7        1.14        4.77      2.25 o 
  -4   0   7        3.27        4.06      1.19 o 
  -3   0   7        2.64        3.06      0.79 o 
  -2   0   7        2.56        3.17      0.82 o 
  -1   0   7       25.05       23.12      1.29 o 
   0   0   7        4.91        5.66      0.57 o 
   1   0   7        5.13        6.87      1.03 o 
   2   0   7        4.72        3.70      1.62 o 
   3   0   7        4.42        4.83      0.49 o 
   4   0   7        8.93        8.37      1.32 o 
   5   0   7        0.88        0.86      0.58 o 
   6   0   7       49.34       42.23      3.49 o 
   7   0   7        0.77        3.09      1.44 o 
   8   0   7        1.88        2.09      3.29 o 
  -7   1   7        3.07        4.46      4.24 o 
  -6   1   7        2.32        3.01      4.90 o 
  -5   1   7        0.04       -0.48      1.25 o 
  -4   1   7        0.03        1.74      0.81 o 
  -3   1   7        0.62        1.07      1.04 o 
  -2   1   7        6.88        6.94      0.91 o 
  -1   1   7        6.67        7.72      0.82 o 
   0   1   7       66.81       60.79      2.13 o 
   1   1   7       98.78       93.07      4.18 o 
   2   1   7       98.09      117.98      5.24 o 
   3   1   7      108.37       93.85      3.64 o 
   4   1   7       27.29       24.65      1.95 o 
   5   1   7       27.20       24.66      1.54 o 
   6   1   7      127.12      125.46      5.92 o 
   7   1   7        4.94        4.69      1.12 o 
   8   1   7       10.80        8.25      1.81 o 
  -6   2   7       11.62        7.64      2.28 o 
  -5   2   7       68.62       59.19     10.80 o 
  -4   2   7        6.82        6.06      1.12 o 
  -3   2   7       30.33       30.25      1.89 o 
  -2   2   7       11.47       12.50      1.25 o 
  -1   2   7        0.63        1.13      0.78 o 
   0   2   7       96.57      107.87      3.33 o 
   1   2   7        1.99        3.41      0.92 o 
   2   2   7        2.64        1.73      0.33 o 
   3   2   7        1.26        1.08      0.53 o 
   4   2   7        0.05        1.19      0.63 o 
   5   2   7       11.21       11.60      1.31 o 
   6   2   7        0.67        1.27      0.98 o 
   7   2   7        1.63        5.04      1.42 o 
   8   2   7        1.83        0.28      1.07 o 
  -6   3   7        6.67        6.84      2.72 o 
  -5   3   7        0.65        1.42      1.58 o 
  -4   3   7        0.49        1.48      1.55 o 
  -3   3   7       10.22        9.05      1.28 o 
  -2   3   7        1.61        2.39      0.90 o 
  -1   3   7       86.26       84.45      3.44 o 
   0   3   7      241.29      239.26      8.36 o 
   1   3   7       17.53       17.28      2.12 o 
   2   3   7        1.19        1.59      0.55 o 
   3   3   7       77.66       84.27      5.11 o 
   4   3   7       24.67       24.44      1.52 o 
   5   3   7        6.39        7.82      1.13 o 
   6   3   7        7.65        9.08      1.35 o 
   7   3   7        5.54        7.53      1.58 o 
   8   3   7        1.16       -0.25      0.94 o 
  -6   4   7        0.20       -0.19      1.41 o 
  -5   4   7        0.00        5.84      6.54 o 
  -4   4   7        7.17        9.02      2.27 o 
  -3   4   7       58.26       47.44      5.28 o 
  -2   4   7       14.70       17.47      1.73 o 
  -1   4   7       75.26       80.15      5.15 o 
   0   4   7        2.83        1.65      1.62 o 
   1   4   7      166.39      175.47      5.78 o 
   2   4   7      109.21      108.66      4.03 o 
   3   4   7      111.06      114.25      4.20 o 
   4   4   7       16.74       15.79      1.47 o 
   5   4   7       26.55       26.73      1.95 o 
   6   4   7        4.41        5.05      1.06 o 
   7   4   7        3.52        3.19      2.03 o 
   8   4   7       11.42       13.27      4.75 o 
  -6   5   7        0.16        1.39      2.38 o 
  -5   5   7        2.92        6.41      1.80 o 
  -4   5   7       11.50        8.54      2.08 o 
  -3   5   7       13.99       12.88      1.73 o 
  -2   5   7        5.59        6.24      1.28 o 
  -1   5   7      234.42      241.46      9.95 o 
   0   5   7       16.52       14.16      2.06 o 
   1   5   7       60.09       78.15      3.95 o 
   2   5   7        0.32        0.27      0.86 o 
   3   5   7       16.32       17.15      2.10 o 
   4   5   7       49.33       42.24      2.54 o 
   5   5   7       46.78       42.85      2.74 o 
   6   5   7        1.16        1.16      2.40 o 
   7   5   7        0.02        0.16      2.09 o 
  -5   6   7        5.75       10.56      2.93 o 
  -4   6   7       10.67        6.42      2.37 o 
  -3   6   7       22.14       23.97      4.41 o 
  -2   6   7        4.73        5.18      1.71 o 
  -1   6   7        4.57        5.26      1.23 o 
   0   6   7       25.44       25.67      2.13 o 
   1   6   7      425.68      465.25     14.44 o 
   2   6   7      127.63      128.30      5.34 o 
   3   6   7       10.43        9.69      1.32 o 
   4   6   7       76.39       75.50      3.79 o 
   5   6   7        3.69        1.20      2.01 o 
   6   6   7        0.23        1.91      1.42 o 
   7   6   7        0.09        0.83      2.11 o 
  -4   7   7        0.95        2.82      3.39 o 
  -3   7   7        7.48       11.88      3.58 o 
  -2   7   7       12.16       12.47      1.77 o 
  -1   7   7        1.60        2.38      1.77 o 
   0   7   7       45.21       44.09      3.18 o 
   1   7   7       20.63       22.68      2.21 o 
   2   7   7        6.36       11.50      1.50 o 
   3   7   7        3.12        1.55      1.77 o 
   4   7   7        1.60        0.29      2.71 o 
   5   7   7        3.24        3.29      1.84 o 
   6   7   7        2.34        4.71      2.17 o 
  -3   8   7        0.15       -0.21      1.82 o 
  -2   8   7        0.00        0.33      1.75 o 
  -1   8   7        1.38        1.90      1.72 o 
   0   8   7        3.80        5.37      1.64 o 
   1   8   7        0.55       -0.39      0.98 o 
   2   8   7       22.24       25.75      7.57 o 
   3   8   7        3.00        1.03      1.46 o 
   4   8   7       32.71       40.43      4.58 o 
   5   8   7        6.68        7.62      2.35 o 
  -2   9   7       13.36       15.81      4.94 o 
  -1   9   7       10.27       10.51      4.61 o 
   0   9   7        0.27       -0.22      2.11 o 
   1   9   7        2.88        0.43      1.80 o 
   2   9   7        0.26        2.48      3.51 o 
   3   9   7        0.40        2.97      1.86 o 
   4   9   7        2.81        2.52      2.57 o 
  -1  -8   8        0.24       -1.69      1.86 o 
   0  -8   8        0.14        1.57      1.56 o 
   1  -8   8        0.00        0.87      1.56 o 
   2  -8   8        0.38        0.00      1.53 o 
   3  -8   8        0.09        6.57      3.89 o 
  -2  -7   8        1.47        3.02      1.87 o 
  -1  -7   8        3.03        1.57      1.71 o 
   0  -7   8        2.35        1.31      1.15 o 
   1  -7   8        4.76        5.80      2.16 o 
   2  -7   8        0.10       -0.31      0.93 o 
   3  -7   8        2.85       -0.41      1.19 o 
   4  -7   8        0.61        3.80      2.19 o 
   5  -7   8        0.12       -1.66      2.61 o 
  -4  -6   8        0.57       -0.38      1.81 o 
  -3  -6   8        0.51       -0.95      1.38 o 
  -2  -6   8        0.03       -0.03      2.21 o 
  -1  -6   8        0.24        2.24      1.07 o 
   0  -6   8        5.66        5.13      1.27 o 
   1  -6   8       11.96        9.27      1.46 o 
   2  -6   8        2.19        3.82      1.27 o 
   3  -6   8        2.37        3.26      1.32 o 
   4  -6   8        0.34       -0.15      0.78 o 
   5  -6   8        4.98        6.39      2.00 o 
   6  -6   8        0.27       -1.42      2.04 o 
  -4  -5   8        0.94        0.95      1.55 o 
  -3  -5   8        5.53        5.13      2.12 o 
  -2  -5   8        4.39        3.10      1.35 o 
  -1  -5   8        1.09        1.03      1.03 o 
   0  -5   8        5.85        4.55      2.46 o 
   1  -5   8        7.19        6.18      1.27 o 
   2  -5   8        2.37        4.72      1.59 o 
   3  -5   8        1.03        0.53      0.87 o 
   4  -5   8       11.22       15.67      1.62 o 
   5  -5   8       11.84        9.45      1.29 o 
   6  -5   8        0.32        2.35      2.64 o 
   7  -5   8        0.01        2.81      3.02 o 
  -5  -4   8        1.64        2.62      1.93 o 
  -4  -4   8        0.61       -1.26      1.36 o 
  -3  -4   8        0.39        2.02      1.60 o 
  -2  -4   8        1.01        1.68      0.99 o 
  -1  -4   8        0.20        0.96      0.84 o 
   0  -4   8        0.95        2.20      0.88 o 
   1  -4   8        0.51        0.49      0.65 o 
   2  -4   8        1.29        0.81      0.68 o 
   3  -4   8        0.00       -0.95      0.95 o 
   4  -4   8        3.94        4.04      0.90 o 
   5  -4   8       11.88        9.57      1.39 o 
   6  -4   8       10.16       14.61      2.41 o 
   7  -4   8        2.01        5.78      2.38 o 
  -5  -3   8        0.38        0.57      1.04 o 
  -4  -3   8        0.07        1.58      1.71 o 
  -3  -3   8        1.62        0.98      1.06 o 
  -2  -3   8        0.18        1.54      0.98 o 
  -1  -3   8        0.45        2.85      1.28 o 
   0  -3   8        0.01       -0.09      0.97 o 
   1  -3   8        4.95        6.92      1.02 o 
   2  -3   8        0.02        0.59      0.72 o 
   3  -3   8       14.78       17.47      1.66 o 
   4  -3   8        0.20        1.49      0.82 o 
   5  -3   8        9.54       10.98      1.28 o 
   6  -3   8       15.04       14.41      2.43 o 
   7  -3   8        0.18        0.57      2.16 o 
   8  -3   8        0.37       -0.09      2.16 o 
  -6  -2   8        1.01       -2.78      2.78 o 
  -5  -2   8        1.58        0.01      0.88 o 
  -4  -2   8        7.53        6.44      1.82 o 
  -3  -2   8       19.28       20.07      1.91 o 
  -2  -2   8       97.63       95.56      4.21 o 
  -1  -2   8      110.97      103.92      4.03 o 
   0  -2   8        7.87        8.17      0.83 o 
   1  -2   8       26.47       21.78      3.27 o 
   2  -2   8        3.01        4.52      1.46 o 
   3  -2   8        0.56        1.64      0.80 o 
   4  -2   8       26.90       25.16      1.66 o 
   5  -2   8        1.25        3.34      1.91 o 
   6  -2   8        0.00        1.57      0.94 o 
   7  -2   8        1.39        2.22      1.45 o 
   8  -2   8        4.81        6.05      3.55 o 
  -6  -1   8        0.13       -0.31      1.21 o 
  -5  -1   8        0.13        0.72      0.99 o 
  -4  -1   8        5.84        6.58      1.24 o 
  -3  -1   8       14.69       16.32      1.59 o 
  -2  -1   8        2.33        2.29      1.02 o 
  -1  -1   8      423.20      424.83     10.83 o 
   0  -1   8      119.37      103.03      9.20 o 
   1  -1   8        0.03        1.35      0.95 o 
   2  -1   8       16.30       14.51      2.77 o 
   3  -1   8       17.78       22.29      2.91 o 
   4  -1   8        5.53        4.90      0.81 o 
   5  -1   8        0.22        0.25      0.68 o 
   6  -1   8        0.04       -0.13      0.88 o 
   7  -1   8        0.36        0.61      0.82 o 
   8  -1   8        0.89        5.61      3.33 o 
  -6   0   8        0.08        2.16      1.90 o 
  -5   0   8        0.90        8.03      7.03 o 
  -4   0   8        5.08        8.20      1.45 o 
  -3   0   8        6.58        7.90      2.72 o 
  -2   0   8        6.17        6.02      1.41 o 
  -1   0   8        0.12        0.82      0.60 o 
   0   0   8        4.53        6.28      1.59 o 
   1   0   8       44.96       40.93      2.60 o 
   2   0   8        4.58        6.31      1.75 o 
   3   0   8       12.39       14.30      1.69 o 
   4   0   8        5.31        7.31      3.03 o 
   5   0   8       22.17       20.95      2.51 o 
   6   0   8        7.80        5.30      1.83 o 
   7   0   8       14.86       11.07      1.56 o 
   8   0   8        1.20        2.78      1.94 o 
  -6   1   8        0.39        0.27      1.83 o 
  -5   1   8        0.45       -0.96      1.90 o 
  -4   1   8       14.99       16.35      3.15 o 
  -3   1   8        1.97        2.90      1.20 o 
  -2   1   8        3.36        2.76      1.31 o 
  -1   1   8       76.70       68.80      2.70 o 
   0   1   8       33.78       32.60      2.76 o 
   1   1   8        9.22        8.84      1.37 o 
   2   1   8      138.54      155.77     21.35 o 
   3   1   8        5.03        3.96      1.06 o 
   4   1   8       42.05       44.56      3.28 o 
   5   1   8       12.17       11.59      1.16 o 
   6   1   8       69.07       67.05      4.07 o 
   7   1   8        5.09        4.38      2.34 o 
   8   1   8        2.73        3.79      1.90 o 
  -6   2   8        4.17        2.02      2.34 o 
  -5   2   8        0.63        1.23      2.59 o 
  -4   2   8       10.79       10.86      1.43 o 
  -3   2   8        0.47        0.58      1.33 o 
  -2   2   8       26.98       25.84      1.81 o 
  -1   2   8        7.86        8.50      0.92 o 
   0   2   8        1.04        1.66      0.88 o 
   1   2   8        1.41        4.56      1.21 o 
   2   2   8      292.46      296.16     11.31 o 
   3   2   8       48.07       43.24      2.84 o 
   4   2   8       92.91       72.23      3.80 o 
   5   2   8       57.88       64.51      4.46 o 
   6   2   8        0.24        1.36      0.80 o 
   7   2   8        0.03        1.05      0.82 o 
   8   2   8        0.36       -0.33      1.64 o 
  -6   3   8        3.57        1.36      1.91 o 
  -5   3   8       10.92       11.46      2.79 o 
  -4   3   8        8.87        9.04      2.27 o 
  -3   3   8       57.74       49.01      2.89 o 
  -2   3   8        2.19        2.75      1.21 o 
  -1   3   8       46.42       37.73      2.26 o 
   0   3   8       29.49       27.28      2.65 o 
   1   3   8      100.78       87.50      2.90 o 
   2   3   8        8.94        9.83      1.19 o 
   3   3   8        1.02        1.39      0.60 o 
   4   3   8       46.17       35.70      2.79 o 
   5   3   8        0.31        1.12      2.00 o 
   6   3   8        0.01        0.41      1.06 o 
   7   3   8        9.11        9.35      2.20 o 
   8   3   8        0.07        0.13      1.51 o 
  -5   4   8        0.57        0.95      1.98 o 
  -4   4   8        9.79        7.41      1.79 o 
  -3   4   8        9.61        9.94      1.42 o 
  -2   4   8        0.31        0.41      1.12 o 
  -1   4   8       37.88       36.12      2.46 o 
   0   4   8        8.94        8.65      1.30 o 
   1   4   8      121.18      138.68      5.05 o 
   2   4   8        3.18        2.84      1.08 o 
   3   4   8        8.97        9.84      2.13 o 
   4   4   8       16.24       19.78      1.59 o 
   5   4   8        6.38        4.71      1.66 o 
   6   4   8        0.02        0.88      0.75 o 
   7   4   8       14.27       12.57      2.21 o 
   8   4   8        1.42        5.61      3.69 o 
  -5   5   8        6.87       10.37      2.71 o 
  -4   5   8        1.77       -0.59      1.67 o 
  -3   5   8       37.77       31.64      3.41 o 
  -2   5   8      118.63      121.52     12.05 o 
  -1   5   8       54.22       52.08      3.43 o 
   0   5   8      128.55      133.89      5.52 o 
   1   5   8       77.82       82.48      4.16 o 
   2   5   8      172.09      184.14      6.67 o 
   3   5   8        4.26        5.34      1.03 o 
   4   5   8        4.72        4.50      1.04 o 
   5   5   8        0.75        1.42      2.13 o 
   6   5   8        2.31        0.27      1.27 o 
   7   5   8        8.74        6.40      3.41 o 
  -4   6   8       14.59       14.29      2.92 o 
  -3   6   8       33.35       38.11      6.76 o 
  -2   6   8        0.00       -0.40      0.87 o 
  -1   6   8        1.50        4.24      1.85 o 
   0   6   8        0.58        0.72      0.86 o 
   1   6   8       28.54       29.13      2.22 o 
   2   6   8        6.81        8.69      1.58 o 
   3   6   8       71.38       72.64      3.67 o 
   4   6   8        0.97        0.36      0.70 o 
   5   6   8       11.50       12.21      2.31 o 
   6   6   8        0.10       -1.94      1.94 o 
   7   6   8        0.03       -0.70      2.79 o 
  -4   7   8        0.36        1.51      1.95 o 
  -3   7   8        0.37        0.36      1.98 o 
  -2   7   8        2.35        1.80      1.64 o 
  -1   7   8        9.76       14.28      1.90 o 
   0   7   8        9.54        6.55      1.81 o 
   1   7   8        0.46        2.70      1.15 o 
   2   7   8       13.20       16.31      1.99 o 
   3   7   8        0.72       -0.91      0.98 o 
   4   7   8        2.98       -1.08      1.19 o 
   5   7   8        0.02       -0.33      1.08 o 
   6   7   8        0.01        1.13      3.29 o 
  -3   8   8        5.57        8.43      2.63 o 
  -2   8   8       29.99       37.07      4.59 o 
  -1   8   8       15.50       15.08      2.12 o 
   0   8   8        5.04        9.13      2.49 o 
   1   8   8        1.57        0.90      1.55 o 
   2   8   8       26.43       28.49      3.93 o 
   3   8   8       11.72       16.17      3.44 o 
   4   8   8        0.07        7.15      3.65 o 
   5   8   8        0.19        6.45      3.15 o 
  -1   9   8        1.73        4.96      3.94 o 
   0   9   8       14.32       16.74      3.72 o 
   1   9   8       14.06       14.12      3.05 o 
   2   9   8        0.09        3.45      3.50 o 
   3   9   8        1.57        5.21      4.29 o 
  -1  -7   9        0.59        3.48      2.30 o 
   0  -7   9        0.48       -0.12      2.42 o 
   1  -7   9        3.34        5.06      3.62 o 
   2  -7   9        7.69       10.66      4.49 o 
   3  -7   9        0.08       -0.17      2.25 o 
   4  -7   9        2.30        3.26      3.02 o 
  -3  -6   9        0.78       -0.99      2.90 o 
  -2  -6   9        0.33       -1.16      1.35 o 
  -1  -6   9        0.05       -1.05      1.12 o 
   0  -6   9        0.43       -1.24      1.41 o 
   1  -6   9        0.10       -0.50      0.85 o 
   2  -6   9        1.33        1.30      1.60 o 
   3  -6   9        0.00        0.55      1.80 o 
   4  -6   9        1.47        1.11      1.96 o 
   5  -6   9        2.35        2.55      2.91 o 
  -4  -5   9        0.00        2.73      2.52 o 
  -3  -5   9        0.49        0.90      1.12 o 
  -2  -5   9        1.87        2.43      1.57 o 
  -1  -5   9        3.89        2.26      1.88 o 
   0  -5   9       17.41       15.18      1.80 o 
   1  -5   9        7.03        4.55      0.98 o 
   2  -5   9        1.94        1.22      1.04 o 
   3  -5   9        1.89        2.15      1.32 o 
   4  -5   9        0.70        1.13      1.14 o 
   5  -5   9        4.69        4.46      1.70 o 
   6  -5   9        0.00        3.94      2.91 o 
  -4  -4   9        0.41        2.72      1.84 o 
  -3  -4   9        3.95        2.97      3.80 o 
  -2  -4   9        0.18        0.63      1.81 o 
  -1  -4   9        1.85        1.51      0.75 o 
   0  -4   9        0.27       -0.47      0.66 o 
   1  -4   9        0.91        0.08      0.95 o 
   2  -4   9       20.96       23.34      2.46 o 
   3  -4   9       12.22       12.78      1.95 o 
   4  -4   9        0.52        0.61      1.44 o 
   5  -4   9        1.03        0.82      1.18 o 
   6  -4   9        4.11        7.54      3.10 o 
   7  -4   9        1.04        4.03      2.86 o 
  -5  -3   9        1.26        3.24      2.09 o 
  -4  -3   9        3.09        5.16      1.56 o 
  -3  -3   9        2.06        1.42      0.91 o 
  -2  -3   9        0.74       -0.33      0.86 o 
  -1  -3   9       10.06       11.20      1.55 o 
   0  -3   9       29.06       28.37      2.70 o 
   1  -3   9        4.19        6.01      1.74 o 
   2  -3   9        2.50        4.87      2.01 o 
   3  -3   9       24.83       27.76      2.78 o 
   4  -3   9        8.33       11.02      2.37 o 
   5  -3   9        0.05        1.47      1.53 o 
   6  -3   9        4.17        6.52      1.48 o 
   7  -3   9        0.01        1.22      1.59 o 
  -5  -2   9        1.64        1.89      1.90 o 
  -4  -2   9        3.89        2.88      1.61 o 
  -3  -2   9        6.33        9.79      1.70 o 
  -2  -2   9       18.10       10.07      1.94 o 
  -1  -2   9      152.96      155.51      9.32 o 
   0  -2   9      431.97      426.50     40.47 o 
   1  -2   9       11.46       11.43      2.13 o 
   2  -2   9        6.30        6.20      2.68 o 
   3  -2   9        3.62        5.58      1.30 o 
   4  -2   9        2.53        1.77      1.13 o 
   5  -2   9        0.10       -1.10      1.75 o 
   6  -2   9        0.25        0.37      0.93 o 
   7  -2   9        6.03        7.27      2.98 o 
   8  -2   9        0.02       -1.08      1.65 o 
  -5  -1   9        0.44       -0.39      1.08 o 
  -4  -1   9       11.25       13.69      1.77 o 
  -3  -1   9        4.48        6.37      1.29 o 
  -2  -1   9       30.83       28.10      2.91 o 
  -1  -1   9        5.11       12.24      2.06 o 
   0  -1   9        7.38        5.06      1.95 o 
   1  -1   9       83.24       98.80      5.89 o 
   2  -1   9      100.91      111.85      7.33 o 
   3  -1   9        0.41       -0.02      1.41 o 
   4  -1   9        4.25        6.29      1.71 o 
   5  -1   9        8.64        7.11      1.50 o 
   6  -1   9        0.97        1.75      1.67 o 
   7  -1   9        1.93        2.53      1.26 o 
   8  -1   9        0.08        0.75      1.70 o 
  -5   0   9        3.48        2.99      1.46 o 
  -4   0   9        6.95        6.81      1.36 o 
  -3   0   9        2.36        3.79      0.97 o 
  -2   0   9        0.70        0.06      0.62 o 
  -1   0   9        8.14       12.47      1.76 o 
   0   0   9        1.54        1.50      1.48 o 
   1   0   9       12.79       11.67      1.64 o 
   2   0   9       17.74       18.57      2.07 o 
   3   0   9        1.17       -0.68      1.37 o 
   4   0   9        1.53        4.36      1.29 o 
   5   0   9       37.45       37.29      3.03 o 
   6   0   9       30.00       29.85      4.60 o 
   7   0   9        1.84        0.41      1.46 o 
   8   0   9        0.01        0.14      2.52 o 
  -5   1   9       16.98       17.44      2.44 o 
  -4   1   9        0.61        0.99      0.88 o 
  -3   1   9        0.09        0.32      0.76 o 
  -2   1   9        5.11        6.40      1.11 o 
  -1   1   9        0.50        3.56      4.96 o 
   0   1   9       20.81       17.52      2.13 o 
   1   1   9        5.60        5.28      1.29 o 
   2   1   9       59.38       63.07      4.41 o 
   3   1   9        5.45        6.32      1.47 o 
   4   1   9        4.35        4.04      1.09 o 
   5   1   9        3.92        5.16      1.39 o 
   6   1   9        3.24        2.41      1.57 o 
   7   1   9        0.02        0.77      1.92 o 
   8   1   9        2.66        5.23      3.62 o 
  -5   2   9        3.03        2.13      2.00 o 
  -4   2   9        0.23        0.22      1.89 o 
  -3   2   9       44.17       42.93      2.72 o 
  -2   2   9        2.69        3.79      1.04 o 
  -1   2   9        0.04        1.65      2.30 o 
   0   2   9        7.70        6.36      1.49 o 
   1   2   9        0.21       -0.16      0.95 o 
   2   2   9        1.80        2.69      1.41 o 
   3   2   9        0.80        1.35      2.37 o 
   4   2   9       14.45       16.94      2.48 o 
   5   2   9        0.65       -0.62      1.59 o 
   6   2   9        9.19        9.76      1.82 o 
   7   2   9        1.03        4.89      2.93 o 
   8   2   9        0.56       -0.14      2.14 o 
  -5   3   9        0.71       -0.22      1.48 o 
  -4   3   9        7.88        8.23      2.89 o 
  -3   3   9        1.37        1.95      1.06 o 
  -2   3   9       81.54       60.14      6.51 o 
  -1   3   9       30.90       23.60      2.43 o 
   0   3   9       22.72       25.41      2.54 o 
   1   3   9        0.05        0.47      2.22 o 
   2   3   9       27.13       20.02      2.02 o 
   3   3   9       18.72       19.93      2.61 o 
   4   3   9       11.47       13.21      1.89 o 
   5   3   9       25.28       26.52      4.23 o 
   6   3   9        9.57        7.92      1.66 o 
   7   3   9        0.03        0.55      1.52 o 
   8   3   9        5.31        3.24      3.24 o 
  -5   4   9        0.00        0.23      1.68 o 
  -4   4   9        0.00       -0.23      1.05 o 
  -3   4   9        0.36        0.82      0.78 o 
  -2   4   9        0.86        1.84      1.37 o 
  -1   4   9        0.11        2.39      1.16 o 
   0   4   9       23.44       24.47      2.06 o 
   1   4   9        0.00        0.25      1.46 o 
   2   4   9        0.87        2.68      1.29 o 
   3   4   9       74.98       71.16      4.56 o 
   4   4   9       24.07       25.34      3.47 o 
   5   4   9       11.68       10.86      1.90 o 
   6   4   9        4.43        5.52      2.58 o 
   7   4   9        5.43        1.57      1.32 o 
  -4   5   9        2.93        2.47      1.46 o 
  -3   5   9        1.94        0.80      1.43 o 
  -2   5   9        4.91        8.50      1.55 o 
  -1   5   9        0.00        0.14      1.04 o 
   0   5   9       11.14        8.17      1.44 o 
   1   5   9      246.30      251.56     17.73 o 
   2   5   9       47.63       51.69      4.02 o 
   3   5   9       96.42      110.71      7.36 o 
   4   5   9      103.61      103.82     21.49 o 
   5   5   9        1.56        0.47      1.17 o 
   6   5   9        0.04        6.94      3.31 o 
   7   5   9        0.26        2.73      3.24 o 
  -4   6   9        2.83       13.25      5.66 o 
  -3   6   9        2.41        0.45      1.45 o 
  -2   6   9        2.52        1.94      2.41 o 
  -1   6   9        7.75        9.00      1.59 o 
   0   6   9      108.12      113.20      5.94 o 
   1   6   9        0.26        1.93      1.04 o 
   2   6   9       15.24       15.41      2.53 o 
   3   6   9       47.78       50.47      4.46 o 
   4   6   9       40.37       31.74      3.29 o 
   5   6   9        0.96        0.45      2.21 o 
   6   6   9       10.00        7.51      3.96 o 
  -3   7   9        0.07        2.64      3.05 o 
  -2   7   9        3.12        6.06      1.85 o 
  -1   7   9        9.11        7.14      1.70 o 
   0   7   9        0.00        2.01      2.08 o 
   1   7   9        7.14       11.53      2.19 o 
   2   7   9       16.43       15.61      3.86 o 
   3   7   9        4.00        4.99      2.55 o 
   4   7   9       18.49       18.17      4.94 o 
   5   7   9        4.04        2.97      3.33 o 
  -2   8   9        0.37       -2.02      2.91 o 
  -1   8   9        0.09        2.16      3.50 o 
   0   8   9        0.00       -0.31      1.41 o 
   1   8   9        2.44        3.12      3.23 o 
   2   8   9        0.65        0.29      2.45 o 
   3   8   9       20.29       24.98      4.78 o 
   4   8   9        3.72        7.22      2.90 o 
   1  -7  10        0.02       -1.46      2.40 o 
   2  -7  10        1.44        1.27      3.14 o 
  -2  -6  10        0.06       -0.12      1.82 o 
  -1  -6  10        0.28       -1.92      2.71 o 
   0  -6  10        1.32        3.45      3.07 o 
   1  -6  10        0.09       -0.14      1.35 o 
   2  -6  10        1.18       -2.38      2.85 o 
   3  -6  10        0.74        1.39      1.40 o 
   4  -6  10        8.70       10.63      2.87 o 
  -3  -5  10        0.63        1.56      2.25 o 
  -2  -5  10        4.69        6.19      2.57 o 
  -1  -5  10        0.18        3.22      2.88 o 
   0  -5  10        1.34        3.12      2.43 o 
   1  -5  10        0.16       -0.48      2.00 o 
   2  -5  10        5.51        5.51      2.03 o 
   3  -5  10        5.18        3.74      3.33 o 
   4  -5  10        1.72        4.09      1.65 o 
   5  -5  10        1.11        1.29      2.77 o 
  -3  -4  10        2.79        2.61      3.15 o 
  -2  -4  10        1.27        1.44      1.76 o 
  -1  -4  10        0.90       -0.70      1.16 o 
   0  -4  10        1.10        2.80      1.54 o 
   1  -4  10        0.05        0.81      1.37 o 
   2  -4  10        2.50        4.28      1.36 o 
   3  -4  10        0.00       -0.89      1.00 o 
   4  -4  10        3.94        2.54      1.84 o 
   5  -4  10        0.30        1.24      1.32 o 
   6  -4  10        0.07       -1.18      1.80 o 
  -4  -3  10        0.15        0.53      1.89 o 
  -3  -3  10        1.19        1.80      1.34 o 
  -2  -3  10        1.18        1.26      1.77 o 
  -1  -3  10        3.10        6.22      1.65 o 
   0  -3  10        0.70       -0.15      0.86 o 
   1  -3  10       32.31       38.70      3.72 o 
   2  -3  10       12.67       13.20      2.11 o 
   3  -3  10        4.24        5.32      1.37 o 
   4  -3  10        2.56        1.47      1.48 o 
   5  -3  10        3.25        3.52      1.53 o 
   6  -3  10        1.52        3.24      2.97 o 
   7  -3  10        0.01       -0.39      2.33 o 
  -4  -2  10        2.43        2.58      3.40 o 
  -3  -2  10        0.15        0.98      2.00 o 
  -2  -2  10        1.95        4.26      1.68 o 
  -1  -2  10        7.01        5.77      1.70 o 
   0  -2  10        0.98        4.33      1.62 o 
   1  -2  10        2.93        4.43      1.49 o 
   2  -2  10        5.65        6.66      1.83 o 
   3  -2  10        0.00        1.60      1.05 o 
   4  -2  10        0.75        3.43      1.59 o 
   5  -2  10        4.34        3.04      3.07 o 
   6  -2  10        0.71        1.42      2.37 o 
   7  -2  10        0.03       -2.43      3.15 o 
  -5  -1  10        0.44       -0.75      2.30 o 
  -4  -1  10        0.43        2.64      2.00 o 
  -3  -1  10        1.64        1.60      1.81 o 
  -2  -1  10        6.63        3.80      1.94 o 
  -1  -1  10       24.53       18.81      2.44 o 
   0  -1  10       61.02       62.80      4.58 o 
   1  -1  10       82.39      103.60      6.34 o 
   2  -1  10      121.94      116.78     14.26 o 
   3  -1  10        1.11        5.34      1.76 o 
   4  -1  10        9.87       10.41      3.75 o 
   5  -1  10        0.01       -0.35      1.35 o 
   6  -1  10        7.46        8.83      2.01 o 
   7  -1  10        4.98        7.10      2.42 o 
  -5   0  10        0.08        1.47      3.36 o 
  -4   0  10        4.17        8.84      2.18 o 
  -3   0  10        5.98        7.16      1.71 o 
  -2   0  10        1.34        2.45      2.63 o 
  -1   0  10        1.48        2.90      2.28 o 
   0   0  10        0.01        0.32      1.61 o 
   1   0  10       53.19       52.28      3.80 o 
   2   0  10        6.07        8.22      1.91 o 
   3   0  10       70.97       86.18      5.72 o 
   4   0  10       45.94       49.39      4.02 o 
   5   0  10       10.58        9.37      1.96 o 
   6   0  10       43.12       45.01      4.00 o 
   7   0  10        0.10        0.14      0.97 o 
  -5   1  10        1.39        0.74      2.50 o 
  -4   1  10        0.04       -0.36      1.14 o 
  -3   1  10        0.08       -0.16      1.05 o 
  -2   1  10        2.16        3.32      3.86 o 
  -1   1  10        1.60        2.52      1.17 o 
   0   1  10        0.00        1.48      1.95 o 
   1   1  10       17.94       13.96      2.26 o 
   2   1  10       38.13       37.64      3.50 o 
   3   1  10        4.60        5.14      1.64 o 
   4   1  10       21.61       14.87      3.69 o 
   5   1  10       31.87       27.62      2.51 o 
   6   1  10        5.08        8.86      2.27 o 
   7   1  10        0.44        1.69      2.90 o 
  -5   2  10        4.28       10.73      5.26 o 
  -4   2  10        5.86       11.52      4.68 o 
  -3   2  10       18.33       17.63      2.52 o 
  -2   2  10        7.34        8.22      2.09 o 
  -1   2  10       74.52       68.01      4.70 o 
   0   2  10        8.49        5.31      6.05 o 
   1   2  10        0.73        5.78      2.25 o 
   2   2  10       12.86       11.11      1.87 o 
   3   2  10        5.43        5.45      1.24 o 
   4   2  10        7.20        7.41      2.53 o 
   5   2  10        0.99        1.24      1.74 o 
   6   2  10        3.72        1.66      1.56 o 
   7   2  10       12.61       14.12      2.47 o 
  -4   3  10        8.09       14.04      5.13 o 
  -3   3  10        1.00        3.72      2.46 o 
  -2   3  10        2.50        4.73      1.80 o 
  -1   3  10        4.60        5.85      1.50 o 
   0   3  10       52.71       44.08      3.54 o 
   1   3  10      121.77      110.91      6.63 o 
   2   3  10        1.48       -0.08      0.77 o 
   3   3  10       30.68       33.66      3.05 o 
   4   3  10       35.15       40.37      3.64 o 
   5   3  10       21.64       23.70      3.09 o 
   6   3  10        1.74        1.90      1.92 o 
   7   3  10        0.07        0.02      1.39 o 
  -4   4  10        0.82        2.31      2.31 o 
  -3   4  10        7.60       11.40      4.72 o 
  -2   4  10        3.65        1.91      3.87 o 
  -1   4  10        1.44        2.59      1.94 o 
   0   4  10        8.20        8.79      2.06 o 
   1   4  10        6.73        5.54      3.50 o 
   2   4  10        0.40        2.01      1.70 o 
   3   4  10       46.36       48.10      4.01 o 
   4   4  10       15.94       15.28      2.22 o 
   5   4  10       22.65       22.81      4.05 o 
   6   4  10        8.14        8.30      2.15 o 
   7   4  10        5.24        6.41      3.89 o 
  -4   5  10       15.37       14.83      4.37 o 
  -3   5  10       38.11       47.68      7.03 o 
  -2   5  10        0.55        2.28      1.51 o 
  -1   5  10        1.05        4.00      1.65 o 
   0   5  10       14.44       10.05      2.47 o 
   1   5  10       11.68       14.41      3.52 o 
   2   5  10        5.49        9.66      2.39 o 
   3   5  10       11.78        9.82      2.38 o 
   4   5  10        1.46        0.15      0.93 o 
   5   5  10        9.50        9.12      2.63 o 
   6   5  10        3.26        2.54      2.21 o 
  -3   6  10        7.06       20.68      6.26 o 
  -2   6  10        5.11        5.21      3.94 o 
  -1   6  10       15.76       20.51      3.36 o 
   0   6  10       42.83       40.91      4.22 o 
   1   6  10       20.55       20.68      2.96 o 
   2   6  10        0.00       -1.39      1.83 o 
   3   6  10       29.44       24.37      3.49 o 
   4   6  10       16.67       20.02      3.19 o 
   5   6  10       18.67       18.43      3.77 o 
   6   6  10        7.18        7.53      3.24 o 
  -2   7  10        3.32        8.33      4.85 o 
  -1   7  10        3.68        8.19      2.60 o 
   0   7  10        3.32        3.64      2.62 o 
   1   7  10        6.41        9.98      7.71 o 
   2   7  10       11.73       10.91      2.48 o 
   3   7  10        0.84       -0.49      1.37 o 
   4   7  10       10.02       12.76      4.49 o 
   5   7  10       10.88       11.37      4.72 o 
   0   8  10        8.97       11.05      3.18 o 
   1   8  10        8.16        7.82      3.94 o 
   2   8  10        0.47       -0.02      2.49 o 
   3   8  10        0.01        0.45      1.99 o 
   0  -6  11        0.01       -1.73      2.21 o 
   1  -6  11        0.00       -2.25      2.25 o 
   2  -6  11        0.18       -0.26      2.64 o 
   3  -6  11        0.71       -0.65      1.63 o 
  -1  -5  11        0.29        4.25      2.37 o 
   0  -5  11        0.42        2.16      1.52 o 
   1  -5  11        0.16        0.05      1.25 o 
   2  -5  11        3.00        3.35      1.95 o 
   3  -5  11        1.24       -1.13      1.73 o 
   4  -5  11        0.07        0.40      1.34 o 
   5  -5  11        0.00        2.69      2.64 o 
  -2  -4  11        0.00        7.01      3.53 o 
  -1  -4  11        2.22        4.93      3.91 o 
   0  -4  11        0.00       -1.01      1.21 o 
   1  -4  11        2.29        2.29      1.50 o 
   2  -4  11        0.39        1.31      2.43 o 
   3  -4  11        5.53        9.51      2.44 o 
   4  -4  11        4.64        3.29      2.88 o 
   5  -4  11        4.33        6.89      2.35 o 
  -3  -3  11        0.43       -1.46      2.09 o 
  -2  -3  11        6.43        6.65      2.55 o 
  -1  -3  11       24.56       17.83      2.69 o 
   0  -3  11        2.81        4.18      3.14 o 
   1  -3  11        1.51        1.70      1.26 o 
   2  -3  11        0.98        0.99      1.52 o 
   3  -3  11        1.72        2.64      1.35 o 
   4  -3  11        0.08       -0.59      1.17 o 
   5  -3  11        2.11        1.90      1.69 o 
   6  -3  11        1.43        2.06      2.66 o 
  -4  -2  11        0.40       -0.63      2.67 o 
  -3  -2  11        0.12       -0.18      2.19 o 
  -2  -2  11        7.40        7.01      2.66 o 
  -1  -2  11       21.78       20.90      2.50 o 
   0  -2  11        0.03       -0.96      1.20 o 
   1  -2  11        0.56        0.91      2.23 o 
   2  -2  11       23.48       18.93      2.43 o 
   3  -2  11       14.54       14.79      2.37 o 
   4  -2  11        2.88        1.98      2.79 o 
   5  -2  11        1.17        4.22      2.13 o 
   6  -2  11        0.40       -1.28      1.28 o 
   7  -2  11        0.45       -0.31      1.75 o 
  -4  -1  11        0.02        1.05      2.04 o 
  -3  -1  11        2.21       -0.73      1.26 o 
  -2  -1  11        1.73       -0.30      2.21 o 
  -1  -1  11       14.13       15.59      2.88 o 
   0  -1  11        5.39        6.65      1.84 o 
   1  -1  11       17.60       15.75      2.59 o 
   2  -1  11       10.18        7.06      1.72 o 
   3  -1  11       21.93       27.49      3.26 o 
   4  -1  11       36.56       39.53      3.72 o 
   5  -1  11        8.52       13.00      2.08 o 
   6  -1  11        1.18        1.12      1.46 o 
   7  -1  11        1.42        1.18      1.99 o 
  -4   0  11        6.22        7.41      2.83 o 
  -3   0  11        0.57        2.93      2.21 o 
  -2   0  11        0.02        1.77      2.55 o 
  -1   0  11        0.14        0.68      1.15 o 
   0   0  11        4.75        5.09      1.75 o 
   1   0  11        0.09        0.80      3.16 o 
   2   0  11        6.42        4.74      1.52 o 
   3   0  11       10.16        8.83      1.83 o 
   4   0  11        0.00        2.42      1.74 o 
   5   0  11        9.34       12.28      2.29 o 
   6   0  11        5.67        5.88      1.51 o 
   7   0  11        1.54        4.00      2.18 o 
  -4   1  11        0.55        4.27      4.10 o 
  -3   1  11        8.48       12.59      2.12 o 
  -2   1  11        2.21        0.18      2.48 o 
  -1   1  11        1.52        3.60      1.85 o 
   0   1  11        0.00        2.12      1.33 o 
   1   1  11        0.64        1.09      1.19 o 
   2   1  11        9.88        6.18      1.68 o 
   3   1  11        6.11        8.22      2.05 o 
   4   1  11        0.05        0.06      1.02 o 
   5   1  11        9.17        7.27      1.55 o 
   6   1  11       22.02       23.18      3.13 o 
   7   1  11        1.65        2.89      1.96 o 
  -4   2  11        0.04        1.17      2.42 o 
  -3   2  11        3.03        5.72      1.97 o 
  -2   2  11        9.26        6.87      2.79 o 
  -1   2  11        2.66        2.78      1.48 o 
   0   2  11       33.13       28.93      3.25 o 
   1   2  11       22.27       16.03      2.28 o 
   2   2  11        2.33        4.19      1.77 o 
   3   2  11        5.21        3.75      1.80 o 
   4   2  11        0.84        2.23      2.93 o 
   5   2  11        1.93        1.56      1.95 o 
   6   2  11        7.03        9.96      2.70 o 
   7   2  11        0.12       -1.35      1.44 o 
  -4   3  11        0.38       -1.82      2.38 o 
  -3   3  11        6.81        4.20      2.12 o 
  -2   3  11        0.22        0.67      1.78 o 
  -1   3  11        6.05        6.55      3.21 o 
   0   3  11        1.35        4.41      2.23 o 
   1   3  11        0.07        1.04      2.13 o 
   2   3  11        6.44        6.68      1.73 o 
   3   3  11        7.42        7.63      1.77 o 
   4   3  11        0.89        3.52      1.43 o 
   5   3  11        0.35       -1.13      1.16 o 
   6   3  11        0.47        0.53      1.14 o 
   7   3  11        2.73        1.30      2.91 o 
  -3   4  11       14.19       15.77      5.64 o 
  -2   4  11        7.95        8.86      1.72 o 
  -1   4  11        1.16        1.20      3.98 o 
   0   4  11        9.13        8.21      2.09 o 
   1   4  11       19.62       26.39      3.65 o 
   2   4  11        7.92        5.38      2.40 o 
   3   4  11       17.24       17.26      2.64 o 
   4   4  11        1.12        3.77      1.64 o 
   5   4  11        0.83        2.02      1.71 o 
   6   4  11        0.10       -0.25      1.37 o 
  -3   5  11        9.77       10.01      5.02 o 
  -2   5  11       10.29       10.47      3.51 o 
  -1   5  11        0.16       -0.40      1.58 o 
   0   5  11       14.54       14.06      2.98 o 
   1   5  11        0.47        2.16      3.31 o 
   2   5  11       26.73       24.70      3.22 o 
   3   5  11        6.36        6.17      1.99 o 
   4   5  11       28.51       27.96      5.73 o 
   5   5  11        1.59        4.17      4.62 o 
   6   5  11        6.80        3.63      2.71 o 
  -2   6  11        2.12        1.54      3.51 o 
  -1   6  11        3.05        2.00      1.47 o 
   0   6  11       10.30       10.45      2.43 o 
   1   6  11        8.36        7.05      1.98 o 
   2   6  11        5.30        6.45      2.56 o 
   3   6  11        5.90        4.37      3.81 o 
   4   6  11        0.19        0.49      1.74 o 
   5   6  11       25.03       20.01      4.41 o 
  -1   7  11        0.03       -0.89      2.67 o 
   0   7  11        1.90        3.33      2.07 o 
   1   7  11        0.11        1.95      1.67 o 
   2   7  11        5.33        9.68      2.47 o 
   3   7  11       13.17       14.11      4.06 o 
   4   7  11        0.25        0.21      2.59 o 
   1  -5  12        0.61       -0.12      1.27 o 
   2  -5  12        0.00        0.28      1.65 o 
   3  -5  12        0.09        4.28      2.49 o 
  -1  -4  12        2.74       -1.01      2.71 o 
   0  -4  12        1.01        0.25      1.62 o 
   1  -4  12        0.07       -0.84      1.15 o 
   2  -4  12        2.20        3.09      2.05 o 
   3  -4  12        2.11        4.57      1.95 o 
   4  -4  12        0.09       -0.18      1.53 o 
  -2  -3  12        1.77       -1.26      1.93 o 
  -1  -3  12        5.64        7.58      2.60 o 
   0  -3  12       30.72       29.15      3.92 o 
   1  -3  12        4.63        7.49      2.29 o 
   2  -3  12        1.02        2.23      1.90 o 
   3  -3  12        1.47        1.65      1.15 o 
   4  -3  12        0.63        0.44      1.54 o 
   5  -3  12        0.19        3.63      3.31 o 
  -2  -2  12        2.40        1.89      1.74 o 
  -1  -2  12        9.94       11.97      3.74 o 
   0  -2  12       11.91       10.40      2.73 o 
   1  -2  12        0.38       -1.21      1.21 o 
   2  -2  12        2.88       -1.08      1.55 o 
   3  -2  12        0.29       -1.32      1.32 o 
   4  -2  12        9.31       11.78      5.17 o 
   5  -2  12        4.59        5.54      2.19 o 
   6  -2  12        0.59        1.84      1.54 o 
  -3  -1  12        3.67        0.80      2.22 o 
  -2  -1  12        4.14        8.08      2.69 o 
  -1  -1  12        5.56        7.94      2.14 o 
   0  -1  12        0.01        1.59      2.79 o 
   1  -1  12        7.21        9.16      1.99 o 
   2  -1  12        7.30        7.74      2.23 o 
   3  -1  12       20.48       22.32      2.87 o 
   4  -1  12       20.64       19.16      2.57 o 
   5  -1  12       12.79        9.33      2.29 o 
   6  -1  12       13.85       11.08      2.19 o 
  -3   0  12        1.15        0.41      2.08 o 
  -2   0  12        6.48        8.14      2.58 o 
  -1   0  12        1.68        2.61      1.63 o 
   0   0  12        4.38        3.73      5.12 o 
   1   0  12        0.49        2.22      1.29 o 
   2   0  12        9.57        8.99      1.89 o 
   3   0  12       10.30       10.24      1.87 o 
   4   0  12       11.51       12.09      2.28 o 
   5   0  12        0.02       -0.81      1.47 o 
   6   0  12        4.82        1.64      3.71 o 
  -3   1  12        0.11       -0.94      1.92 o 
  -2   1  12        0.39       -0.50      1.44 o 
  -1   1  12        6.58        9.35      2.70 o 
   0   1  12        0.03       -0.24      1.21 o 
   1   1  12        1.09        0.95      1.44 o 
   2   1  12        5.24        7.70      1.85 o 
   3   1  12        2.98        3.27      2.90 o 
   4   1  12        6.32        7.75      1.92 o 
   5   1  12        2.25        4.94      1.61 o 
   6   1  12        0.01       -0.10      1.34 o 
  -3   2  12        3.37        5.45      2.79 o 
  -2   2  12        3.48        2.02      1.79 o 
  -1   2  12        1.49       -1.11      1.50 o 
   0   2  12        3.04       -0.96      1.58 o 
   1   2  12       12.85       12.70      3.37 o 
   2   2  12        0.01       -0.58      1.92 o 
   3   2  12        0.45        3.39      1.69 o 
   4   2  12        6.15        9.87      2.47 o 
   5   2  12        2.49        4.87      3.67 o 
   6   2  12        0.53        3.43      2.14 o 
  -3   3  12        0.00        2.93      4.03 o 
  -2   3  12        0.88        1.13      1.71 o 
  -1   3  12        7.18        9.79      2.97 o 
   0   3  12        0.03        0.65      1.47 o 
   1   3  12       15.18       11.14      2.16 o 
   2   3  12       20.24       19.24      2.49 o 
   3   3  12       53.30       49.82      4.34 o 
   4   3  12        2.00        4.51      2.18 o 
   5   3  12        2.99        5.26      1.93 o 
   6   3  12        1.91        4.46      4.61 o 
  -2   4  12        4.45        5.69      2.51 o 
  -1   4  12        0.93        2.81      3.32 o 
   0   4  12        1.10       -1.75      1.82 o 
   1   4  12       17.10       22.31      6.82 o 
   2   4  12        3.11        4.93      2.24 o 
   3   4  12        6.01        5.65      2.10 o 
   4   4  12       20.25       17.81      3.24 o 
   5   4  12        8.24        9.44      2.40 o 
   6   4  12        1.43        1.65      2.20 o 
  -2   5  12        0.75        1.66      3.89 o 
  -1   5  12       15.00       19.02      3.31 o 
   0   5  12       32.83       29.22      3.94 o 
   1   5  12        0.78        1.88      1.99 o 
   2   5  12        1.56        2.74      1.70 o 
   3   5  12        5.21        5.56      2.51 o 
   4   5  12        0.49       -1.57      1.93 o 
   5   5  12        7.21        5.72      1.94 o 
  -1   6  12        8.17        8.20      3.45 o 
   0   6  12        9.20        9.09      2.57 o 
   1   6  12        5.28        9.02      2.45 o 
   2   6  12        1.52        3.56      2.13 o 
   3   6  12        0.88        0.63      2.04 o 
   4   6  12        0.59        1.72      2.36 o 
   2  -4  13        1.61        2.83      2.52 o 
   0  -3  13        0.23        1.58      4.34 o 
   1  -3  13        0.41        0.47      3.24 o 
   2  -3  13        0.68        2.06      1.84 o 
   3  -3  13        0.11        0.98      1.38 o 
   4  -3  13        0.08        1.72      2.77 o 
  -1  -2  13        1.90        0.41      2.06 o 
   0  -2  13        8.19        8.33      3.89 o 
   1  -2  13        0.35        3.10      2.04 o 
   2  -2  13        2.46        4.17      2.13 o 
   3  -2  13        0.87        3.43      2.07 o 
   4  -2  13        1.75       -0.05      1.56 o 
   5  -2  13        0.11        2.98      2.64 o 
  -2  -1  13        1.50        7.39      2.38 o 
  -1  -1  13        2.21        7.65      2.25 o 
   0  -1  13        0.18       -1.68      1.84 o 
   1  -1  13        0.55        2.63      1.65 o 
   2  -1  13        1.06        0.84      2.19 o 
   3  -1  13        0.13        1.25      2.07 o 
   4  -1  13        0.58        3.30      2.09 o 
   5  -1  13        0.03        1.32      1.48 o 
  -2   0  13        4.24        7.03      2.30 o 
  -1   0  13        0.03        2.02      3.09 o 
   0   0  13        1.05        3.28      2.19 o 
   1   0  13        0.02       -1.43      1.43 o 
   2   0  13        3.07        4.76      1.50 o 
   3   0  13        8.46        7.74      1.85 o 
   4   0  13        0.02       -0.60      1.61 o 
   5   0  13       33.49       30.55      4.09 o 
  -2   1  13        0.05        1.59      2.86 o 
  -1   1  13        0.28        1.60      1.95 o 
   0   1  13        0.00        0.23      1.32 o 
   1   1  13        0.27       -1.10      1.42 o 
   2   1  13        8.36        9.90      2.24 o 
   3   1  13        1.89        1.16      1.24 o 
   4   1  13        0.66        4.98      1.73 o 
   5   1  13        0.18        2.77      3.85 o 
  -2   2  13        0.97        2.62      2.26 o 
  -1   2  13        3.82        4.42      2.51 o 
   0   2  13        4.05        6.23      2.04 o 
   1   2  13        0.34        3.15      2.94 o 
   2   2  13        4.10        3.62      1.51 o 
   3   2  13       12.24        8.55      2.44 o 
   4   2  13        4.46        4.71      3.74 o 
   5   2  13        2.84        6.02      1.93 o 
  -2   3  13        3.30        3.24      1.93 o 
  -1   3  13        0.95        1.95      2.01 o 
   0   3  13        6.37        4.83      2.61 o 
   1   3  13        8.36       12.31      2.55 o 
   2   3  13        1.10        2.38      2.26 o 
   3   3  13        0.01        1.79      1.45 o 
   4   3  13       12.85       13.95      3.77 o 
   5   3  13       14.20       14.47      2.64 o 
  -1   4  13        3.26        6.61      2.71 o 
   0   4  13        0.49       -1.89      2.10 o 
   1   4  13        7.08       10.06      2.88 o 
   2   4  13        2.19        3.90      2.10 o 
   3   4  13        9.75        7.94      2.13 o 
   4   4  13        2.94        3.80      4.28 o 
   0   5  13       20.52       18.96      4.27 o 
   1   5  13       18.18       27.20      7.53 o 
   2   5  13        0.12        3.47      2.53 o 
   3   5  13        2.93        2.89      6.19 o 
   1  -2  14        0.19       -1.51      2.85 o 
   2  -2  14        0.00       -0.72      1.71 o 
   0  -1  14        0.93        3.50      1.78 o 
   1  -1  14        0.51        0.67      1.63 o 
   2  -1  14        0.18        0.44      1.15 o 
   3  -1  14        0.82        0.38      1.76 o 
   4  -1  14        4.79        4.10      2.13 o 
   0   0  14        2.26        3.26      2.47 o 
   1   0  14        3.06        1.38      1.79 o 
   2   0  14        0.15        4.08      4.41 o 
   3   0  14        2.60       -1.32      1.92 o 
   4   0  14        1.32       -1.62      1.62 o 
   0   1  14        2.22        2.49      2.39 o 
   1   1  14        0.16        3.57      4.55 o 
   2   1  14        0.16        0.15      2.00 o 
   3   1  14        0.60        3.25      1.55 o 
   4   1  14        0.66        0.28      1.53 o 
   0   2  14        2.27        3.08      2.44 o 
   1   2  14        5.99        1.10      2.20 o 
   2   2  14        0.00        2.06      1.58 o 
   3   2  14        1.02        1.90      1.36 o 
   4   2  14        0.03       -1.41      2.02 o 
   0   3  14        5.01        9.49      3.02 o 
   1   3  14        2.35        4.03      1.96 o 
   2   3  14        0.01       -0.27      1.52 o 
   3   3  14        0.09        0.94      2.19 o 
   2   4  14        7.96        7.73      4.32 o 
                                                 
